# Supplementary material for: Prevalence, intensity and risk factors of tungiasis in Kilifi County, Kenya II: Results from a school-based observational study
Source: PLoS Negl Trop Dis. 2019 May 16;13(5):e0007326. doi: 10.1371/journal.pntd.0007326 (PMC6522002; doi:10.1371/journal.pntd.0007326)
Supplement: S3 Annex — (XLSX) [file pntd.0007326.s003.xlsx]

## Sheet: Elson et al 2018_School-based t
Child ID-NO	AGE	Age category (15-21 years=1; 10-14 year=2; 2-9 years=3)	sex (female=1, male=2)	Survey (0=before, 1=after)	Tungiasis case (no=0, yes=1)	total no. viable lesions	total no. dead	total no manipulated	no. of all flea lesions
1201	9	1	1	0	1	0	0	2	2
1202	8	1	2	0	1	0	0	1	1
1203	9	1	2	0	0
1204	10	2	1	0	0
1205	12	2	1	0	1	0	0	1	1
1206	10	2	2	0	1	0	0	1	1
1207	7	1	1	0	0
1208	10	2	2	0	0
1209	10	2	2	0	1	0	5	2	7
1211	7	1	1	0	1	2	3	4	9
1212	8	1	2	0	0
1214	8	1	1	0	0
1215	9	1	1	0	1	1	1	0	2
1216	7	1	1	0	1	0	1	4	5
1217	10	2	1	0	1	0	3	2	5
1218	13	2	2	0	0
1219	11	2	1	0	1	0	0	1	1
1220	10	2	2	0	1	0	3	1	4
1221	7	1	1	0	0
1223	10	2	1	0	0
1224	7	1	1	0	0
1225	9	1	1	0	0
1228	10	2	1	0	0
1229	10	2	2	0	1	0	0	4	4
1230	7	1	1	0	0
1231	9	1	2	0	1	7	39	9	55
1232	10	2	2	0	1	2	0	0	2
1233	7	1	2	0	1	0	9	11	20
1234	10	2	2	0	1	0	6	10	16
1235	10	2	2	0	1	0	1	4	5
1236	7	1	1	0	0
1237	15	3	1	0	0
1238	10	2	2	0	0
1239	10	2	2	0	1	37	24	14	75
1240	7	1	1	0	1	1	0	7	8
1241	10	2	1	0	1	6	19	11	36
1246	10	2	1	0	0
1250	11	2	1	0	0
1251	9	1	2	0	0
1252	8	1	2	0	1	0	10	3	13
1253	9	1	1	0	1	0	7	6	13
1254	10	2	1	0	1	0	0	1	1
1255	8	1	1	0	0
1256	8	1	1	0	0
1257	9	1	1	0	0
1258	11	2	2	0	1	6	8	9	23
1301	11	2	2	0	1	0	3	0	3
1302	10	2	1	0	0
1303	12	2	1	0	1	3	6	1	10
1304	10	2	2	0	0
1305	10	2	1	0	0
1307	9	1	2	0	1	0	2	3	5
1309	11	2	1	0	1	6	15	7	28
1311	10	2	1	0	0
1312	12	2	1	0	0
1313	10	2	1	0	1	0	2	5	7
1314	11	2	2	0	0
1315	10	2	2	0	1	0	0	11	11
1316	11	2	2	0	0
1317	10	2	2	0	1	0	6	16	22
1318	10	2	1	0	0
1319	12	2	1	0	0
1401	10	2	1	0	0
1402	12	2	1	0	1	7	26	1	34
1403	12	2	2	0	0
1404	11	2	1	0	0
1408	9	1	1	0	0
1409	13	2	1	0	0
1410	12	2	1	0	0
1411	12	2	1	0	0
1412	13	2	1	0	0
1413	12	2	1	0	0
1414	13	2	1	0	0
1415	13	2	1	0	1	9	53	0	62
1417	12	2	2	0	0
1418	12	2	2	0	1	0	6	19	25
1419	13	2	2	0	1	7	43	0	50
1701	17	3	2	0	0
1702	15	3	2	0	1	0	0	1	1
1703	13	2	2	0	0
1704	13	2	2	0	1	0	0	2	2
1706	14	2	2	0	0
1709	15	3	1	0	0
1710	15	3	1	0	0
1711	14	2	1	0	0
1712	15	3	2	0	0
1713	14	2	1	0	0
1714	19	3	1	0	0
1715	16	3	1	0	0
1718	14	2	2	0	1	2	2	9	13
1719	16	3	1	0	0
1720	14	2	1	0	0
1721	16	3	1	0	0
1723	14	2	1	0	0
1724	15	3	1	0	0
1725	15	3	1	0	0
1726	15	3	1	0	0
1727	15	3	1	0	0
1730	14	2	1	0	0
1731	14	2	1	0	0
1732	17	3	2	0	1	12	1	16	29
1733	17	3	2	0	1	3	2	0	5
1735	16	3	1	0	0
1736	15	3	1	0	0
1737	15	3	1	0	0
1739	15	3	2	0	0
1740	14	2	1	0	0
1741	15	3	1	0	0
1743	14	2	1	0	0
1744	15	3	2	0	0
1746	15	3	2	0	1	0	0	5	5
1747	15	3	2	0	1	1	3	6	10
1748	16	3	2	0	1	9	0	39	48
1749	14	2	2	0	1	6	0	12	18
1750	16	3	1	0	0
1801	16	3	1	0	0
1803	16	3	1	0	0
1808	20	3	1	0	1	6	3	11	20
1809	17	3	1	0	0
1810	15	3	1	0	0
1811	17	3	2	0	0
1812	17	3	2	0	1	0	6	5	11
1814	15	3	1	0	0
1816	16	3	1	0	0
1818	16	3	1	0	0
1819	15	3	1	0	0
1821	14	2	1	0	0
1822	15	3	1	0	0
1823	14	2	1	0	0
1825	15	3	1	0	0
1827	15	3	1	0	0
1828	16	3	2	0	0
1829	17	3	1	0	0
1832	18	3	2	0	0
1833	15	3	1	0	0
1835	16	3	2	0	0
11N02	6	1	1	0	0
11N03	5	1	1	0	0
11N05	7	1	2	0	1	1	2	25	28
11N07	11	2	2	0	0
11N09	9	1	1	0	0
11N10	12	2	2	0	0
11N11	6	1	1	0	0
11N12	7	1	1	0	1	0	0	3	3
11N13	10	2	2	0	0
11N14	10	2	2	0	0
11N15	8	1	1	0	0
11N18	10	2	2	0	0
11N19	10	2	2	0	0
11N21	10	2	2	0	1	19	36	47	102
11N23	12	2	2	0	1	6	3	12	21
11N24	7	1	2	0	0
11N25	8	1	2	0	0
11N27	9	1	1	0	1	6	9	16	31
11N28	8	1	1	0	1	0	0	1	1
11N29	9	1	1	0	0
11N31	11	2	1	0	1	0	12	9	21
11Q01	8	1	1	0	0
11Q02	7	1	2	0	1	0	0	3	3
11Q03	10	2	2	0	0
11Q04	9	1	1	0	0
11Q07	8	1	1	0	1	2	5	4	11
11Q11	11	2	1	0	1	1	20	3	24
11Q12	10	2	2	0	1	0	6	7	13
11Q14	8	1	1	0	0
11Q15	6	1	1	0	0
11Q16	9	1	2	0	1	4	13	9	26
11Q17	8	1	2	0	1	2	13	22	37
11Q18	7	1	1	0	1	3	3	5	11
11Q21	14	2	1	0	0
11Q22	6	1	2	0	0
11Q23	8	1	2	0	0
11Q24	7	1	1	0	0
11Q25	10	2	2	0	1	6	15	24	45
11Q26	8	1	2	0	0
15N01	12	2	2	0	1	3	20	0	23
15N02	14	2	2	0	0
15N03	12	2	2	0	0
15N04	14	2	2	0	1	4	14	0	18
15N05	14	2	1	0	1	2	10	0	12
15N06	11	2	1	0	0
15N07	13	2	1	0	0
15N08	11	2	1	0	0
15N09	14	2	1	0	0
15N10	12	2	1	0	0
15N11	14	2	1	0	0
15N12	14	2	1	0	0
15N13	15	3	1	0	1	7	10	0	17
15N14	12	2	1	0	1	6	22	0	28
15N15	13	2	2	0	0
15N16	12	2	2	0	0
15Q01	13	2	1	0	0
15Q02	14	2	1	0	0
15Q04	14	2	2	0	0
15Q05	11	2	1	0	0
15Q06	12	2	2	0	1	0	5	0	5
15Q08	14	2	2	0	0
15Q09	11	2	2	0	1	0	4	0	4
15Q10	13	2	2	0	0
15Q11	12	2	2	0	0
15Q12	13	2	2	0	1	3	21	4	28
15Q13	13	2	2	0	1	6	22	0	28
15Q14	14	2	1	0	0
15Q15	12	2	2	0	0
15Q16	13	2	1	0	1	20	14	0	34
15Q17	12	2	2	0	0
15Q18	12	2	1	0	0
15Q20	14	2	1	0	0
16N01	14	2	2	0	1	6	3	18	27
16N02	14	2	2	0	0
16N03	13	2	2	0	0
16N04	13	2	2	0	0
16N05	18	3	2	0	0
16N06	13	2	1	0	0
16N08	15	3	1	0	0
16N09	12	2	2	0	0
16N11	14	2	1	0	0
16N13	13	2	1	0	0
16N14	14	2	1	0	0
16N15	11	2	1	0	0
16N16	13	2	1	0	0
16N17	15	3	1	0	0
16N18	16	3	1	0	0
16N19	15	3	1	0	0
16N20	13	2	1	0	0
16Q01	15	3	1	0	1	0	0	2	2
16Q02	14	2	1	0	0
16Q04	14	2	2	0	0
16Q05	13	2	1	0	0
16Q06	12	2	1	0	0
16Q09	13	2	2	0	0
16Q10	12	2	1	0	0
16Q11	11	2	1	0	0
16Q14	14	2	2	0	1	1	0	6	7
16Q15	13	2	1	0	0
16Q16	15	3	1	0	1	0	0	6	6
16Q17	13	2	1	0	0
16Q21	15	3	2	0	0
16Q22	14	2	2	0	0
1KG302	5	1	1	0	1	15	20	2	37
1KG303	6	1	2	0	1	1	4	12	17
1KG304	7	1	1	0	0
1KG305	6	1	2	0	0
1KG306	5	1	2	0	0
1KG308	4	1	1	0	0
1KG309	5	1	1	0	0
1KG311	6	1	1	0	0
1KG314	10	2	2	0	1	1	3	0	4
1201	9	1	1	1	1	0	0	7	7
1202	8	1	2	1	1	0	1	1	2
1203	9	1	2	1	0
1204	10	2	1	1	0
1205	12	2	1	1	1	1	5	37	43
1206	10	2	2	1	0
1207	7	1	1	1	1	0	0	3	3
1208	10	2	2	1	0
1209	10	2	2	1	1	0	2	14	16
1211	7	1	1	1	1	0	0	3	3
1212	8	1	2	1	0
1214	8	1	1	1	1	0	0	1	1
1215	9	1	1	1	0
1216	7	1	1	1	1	0	0	7	7
1217	10	2	1	1	1	0	1	0	1
1218	13	2	2	1	0
1219	11	2	1	1	0
1220	10	2	2	1	1	0	1	7	8
1221	7	1	1	1	1	0	0	4	4
1223	10	2	1	1	0
1224	7	1	1	1	0
1225	9	1	1	1	0
1228	10	2	1	1	1	0	0	4	4
1229	10	2	2	1	0
1230	7	1	1	1	1	0	0	2	2
1231	9	1	2	1	1	0	10	31	41
1232	10	2	2	1	0
1233	7	1	2	1	1	0	3	6	9
1234	10	2	2	1	1	1	10	18	29
1235	10	2	2	1	1	0	0	5	5
1236	7	1	1	1	0
1237	15	3	1	1	0
1238	10	2	2	1	0
1239	10	2	2	1	1	11	4	25	40
1240	7	1	1	1	1	1	2	15	18
1241	10	2	1	1	1	6	14	25	45
1246	10	2	1	1	0
1250	11	2	1	1	0
1251	9	1	2	1	1	0	2	1	3
1252	8	1	2	1	1	0	7	13	20
1253	9	1	1	1	1	0	7	20	27
1254	10	2	1	1	1	0	0	4	4
1255	8	1	1	1	0
1256	8	1	1	1	0
1257	9	1	1	1	0
1258	11	2	2	1	1	10	11	39	60
1301	11	2	2	1	1	1	2	11	14
1302	10	2	1	1	0
1303	12	2	1	1	1	0	0	3	3
1304	10	2	2	1	0
1305	10	2	1	1	0
1307	9	1	2	1	0
1309	11	2	1	1	1	2	9	36	47
1311	10	2	1	1	0
1312	12	2	1	1	0
1313	10	2	1	1	0
1314	11	2	2	1	1	0	0	13	13
1315	10	2	2	1	1	0	0	6	6
1316	11	2	2	1	1	0	5	8	13
1317	10	2	2	1	1	0	4	18	22
1318	10	2	1	1	0
1319	12	2	1	1	0
1401	10	2	1	1	0
1402	12	2	1	1	1	1	2	8	11
1403	12	2	2	1	0
1404	11	2	1	1	1	0	1	11	12
1408	9	1	1	1	0
1409	13	2	1	1	0
1410	12	2	1	1	0
1411	12	2	1	1	0
1412	13	2	1	1	0
1413	12	2	1	1	0
1414	13	2	1	1	0
1415	13	2	1	1	1	0	1	30	31
1417	12	2	2	1	1	0	0	4	4
1418	12	2	2	1	1	0	3	28	31
1419	13	2	2	1	1	2	3	51	56
1701	17	3	2	1	0
1702	15	3	2	1	1	0	0	2	2
1703	13	2	2	1	0
1704	13	2	2	1	1	2	7	5	14
1706	14	2	2	1	0
1709	15	3	1	1	0
1710	15	3	1	1	0
1711	14	2	1	1	0
1712	15	3	2	1	0
1713	14	2	1	1	0
1714	19	3	1	1	0
1715	16	3	1	1	0
1718	14	2	2	1	1	0	22	19	41
1719	16	3	1	1	1	0	1	5	6
1720	14	2	1	1	1	0	0	2	2
1721	16	3	1	1	0
1723	14	2	1	1	0
1724	15	3	1	1	0
1725	15	3	1	1	0
1726	15	3	1	1	0
1727	15	3	1	1	1	0	0	1	1
1730	14	2	1	1	0
1731	14	2	1	1	1	0	0	4	4
1732	17	3	2	1	1	6	12	22	40
1733	17	3	2	1	1	2	2	15	19
1735	16	3	1	1	0
1736	15	3	1	1	0
1737	15	3	1	1	1	0	0	6	6
1739	15	3	2	1	0
1740	14	2	1	1	0
1741	15	3	1	1	0
1743	14	2	1	1	0
1744	15	3	2	1	0
1746	15	3	2	1	1	1	0	8	9
1747	15	3	2	1	1	0	8	9	17
1748	16	3	2	1	1	7	11	25	43
1749	14	2	2	1	1	5	16	15	36
1750	16	3	1	1	0
1801	16	3	1	1	0
1803	16	3	1	1	0
1808	20	3	1	1	1	5	21	15	41
1809	17	3	1	1	0
1810	15	3	1	1	0
1811	17	3	2	1	0
1812	17	3	2	1	1	0	6	8	14
1814	15	3	1	1	0
1816	16	3	1	1	0
1818	16	3	1	1	0
1819	15	3	1	1	0
1821	14	2	1	1	0
1822	15	3	1	1	0
1823	14	2	1	1	0
1825	15	3	1	1	0
1827	15	3	1	1	0
1828	16	3	2	1	0
1829	17	3	1	1	0
1832	18	3	2	1	1	0	1	0	1
1833	15	3	1	1	0
1835	16	3	2	1	0
11N02	6	1	1	1	0
11N03	5	1	1	1	0
11N05	7	1	2	1	1	0	6	5	11
11N07	11	2	2	1	1	0	0	1	1
11N09	9	1	1	1	0
11N10	12	2	2	1	1	0	0	2	2
11N11	6	1	1	1	1	0	0	1	1
11N12	7	1	1	1	1	0	0	2	2
11N13	10	2	2	1	1	0	0	1	1
11N14	10	2	2	1	1	0	0	1	1
11N15	8	1	1	1	0
11N18	10	2	2	1	1	0	0	3	3
11N19	10	2	2	1	1	0	0	1	1
11N21	10	2	2	1	1	11	18	92	121
11N23	12	2	2	1	1	8	7	25	40
11N24	7	1	2	1	1	0	0	3	3
11N25	8	1	2	1	1	0	0	1	1
11N27	9	1	1	1	1	3	11	24	38
11N28	8	1	1	1	1	0	0	2	2
11N29	9	1	1	1	0
11N31	11	2	1	1	1	0	0	2	2
11Q01	8	1	1	1	1	0	0	2	2
11Q02	7	1	2	1	0
11Q03	10	2	2	1	1	0	2	2	4
11Q04	9	1	1	1	0
11Q07	8	1	1	1	1	0	1	15	16
11Q11	11	2	1	1	1	0	0	1	1
11Q12	10	2	2	1	1	0	1	17	18
11Q14	8	1	1	1	1	0	0	1	1
11Q15	6	1	1	1	1	0	0	2	2
11Q16	9	1	2	1	1	4	5	16	25
11Q17	8	1	2	1	1	2	2	18	22
11Q18	7	1	1	1	1	0	1	9	10
11Q21	14	2	1	1	1	2	5	5	12
11Q22	6	1	2	1	0
11Q23	8	1	2	1	0
11Q24	7	1	1	1	0
11Q25	10	2	2	1	1	0	10	17	27
11Q26	8	1	2	1	0
15N01	12	2	2	1	1	0	0	11	11
15N02	14	2	2	1	0
15N03	12	2	2	1	0
15N04	14	2	2	1	0
15N05	14	2	1	1	1	0	5	26	31
15N06	11	2	1	1	0
15N07	13	2	1	1	1	0	0	8	8
15N08	11	2	1	1	0
15N09	14	2	1	1	0
15N10	12	2	1	1	0
15N11	14	2	1	1	0
15N12	14	2	1	1	0
15N13	15	3	1	1	1	0	0	10	10
15N14	12	2	1	1	1	0	5	17	22
15N15	13	2	2	1	0
15N16	12	2	2	1	0
15Q01	13	2	1	1	0
15Q02	14	2	1	1	0
15Q04	14	2	2	1	1	2	0	10	12
15Q05	11	2	1	1	1	0	0	6	6
15Q06	12	2	2	1	1	0	0	6	6
15Q08	14	2	2	1	0
15Q09	11	2	2	1	0
15Q10	13	2	2	1	1	0	0	4	4
15Q11	12	2	2	1	1	0	0	25	25
15Q12	13	2	2	1	1	0	0	21	21
15Q13	13	2	2	1	1	2	10	18	30
15Q14	14	2	1	1	0
15Q15	12	2	2	1	0
15Q16	13	2	1	1	1	5	10	40	55
15Q17	12	2	2	1	0
15Q18	12	2	1	1	0
15Q20	14	2	1	1	0
16N01	14	2	2	1	1	0	0	2	2
16N02	14	2	2	1	0
16N03	13	2	2	1	0
16N04	13	2	2	1	0
16N05	18	3	2	1	0
16N06	13	2	1	1	0
16N08	15	3	1	1	0
16N09	12	2	2	1	0
16N11	14	2	1	1	0
16N13	13	2	1	1	0
16N14	14	2	1	1	0
16N15	11	2	1	1	0
16N16	13	2	1	1	0
16N17	15	3	1	1	0
16N18	16	3	1	1	0
16N19	15	3	1	1	0
16N20	13	2	1	1	0
16Q01	15	3	1	1	1	0	0	5	5
16Q02	14	2	1	1	0
16Q04	14	2	2	1	1	0	0	6	6
16Q05	13	2	1	1	0
16Q06	12	2	1	1	0
16Q09	13	2	2	1	1	0	0	4	4
16Q10	12	2	1	1	0
16Q11	11	2	1	1	0
16Q14	14	2	2	1	1	4	7	29	40
16Q15	13	2	1	1	0
16Q16	15	3	1	1	1	0	3	9	12
16Q17	13	2	1	1	0
16Q21	15	3	2	1	0
16Q22	14	2	2	1	0
1KG302	5	1	1	1	1	0	11	31	42
1KG303	6	1	2	1	0
1KG304	7	1	1	1	1	3	0	10	13
1KG305	6	1	2	1	0
1KG306	5	1	2	1	1	0	0	5	5
1KG308	4	1	1	1	1	0	0	4	4
1KG309	5	1	1	1	0
1KG311	6	1	1	1	0
1KG314	10	2	2	1	0
