# Supplementary material for: Prevalence, intensity and risk factors of tungiasis in Kilifi County, Kenya II: Results from a school-based observational study
Source: PLoS Negl Trop Dis. 2019 May 16;13(5):e0007326. doi: 10.1371/journal.pntd.0007326 (PMC6522002; doi:10.1371/journal.pntd.0007326)
Supplement: S4 Annex — (XLSX) [file pntd.0007326.s004.xlsx]

## Sheet: Data
Child_ID	school_ID	class_ID	age_group (15-21 years=1; 10-14 years=2; 2-9 years=3)	sex (female=1; male=2)	tungiasis case (no=0; yes=1)	heavy_case (no=0, yes=1)	shoe_type (closed=1, open=2, none=3)	walk_time_to school (less than 30 min=1; more than 30 min=2, no answer=3)	clothes_condition (good=1; moderate=2, torn=3)	walls home (stone/cement=1; mud=2; palm leaves=3)	home roof (iron sheets=1, palm leaves=2)	home floor (cement/stone=1; cracked cement/stone=2; sand/soil=3)	watersource at home (tap/well on compound=1; community tap/well=2; other=9)	watersource_walking time15min (less than 15 min=1; more than 15 min=2, no answer=9)	foot_wash_frequency (twice daily=1; once daily=2, less often=3; no answer=4)	soap use for foot washing (always=1; sometimes=2, never=3, no answer=4)	type of toilet at home (WC=1, latrine=2, bush=3, no answer 4)	home owns dog (no=0, yes=1)	cat	pig	goat	cow	chicken	classroom_sqm	classroom_floor (cement=1, cracked cement=2, loose soil/sand=3)
1301	1	13	2	2	1	0	2	2	2	2	2	3	9	0	1	3	2	1	1	0	1	1	1	88	1
1302	1	13	2	1	0	0	3	1	2	2	2	3	9	0	2	1	3	1	0	0	1	1	1	88	1
1303	1	13	2	1	1	0	3	0	3	1	2	2	1	0	1	1	1	1	1	0	1	1	1	88	1
1304	1	13	2	2	0	0	3	0	2	2	1	3	9	1	2	1	3	0	1	0	1	0	1	88	1
1306	1	13	3	2	0	0	2	0	2	2	2	3	1	0	1	2	2	1	1	0	1	1	1	88	1
1307	1	13	3	2	1	0	3	1	2	2	2	3	2	9	1	2	2	0	1	0	1	0	1	88	1
1309	1	13	2	1	1	0	3	2	2	2	2	2	1	0	2	1	2	0	0	0	1	1	1	88	1
1311	1	13	2	1	0	0	2	0	3	2	1	3	2	9	3	1	2	0	1	0	1	1	1	88	1
1313	1	13	2	1	1	0	2	2	2	2	2	3	9	0	1	2	2	1	0	0	1	1	1	88	1
1314	1	13	2	2	0	0	1	2	2	2	2	3	2	0	2	1	3	0	0	0	1	0	1	88	1
1315	1	13	2	2	1	0	2	0	2	1	1	1	1	0	1	1	1	1	1	0	1	1	1	88	1
1316	1	13	2	2	0	0	3	2	3	2	2	2	2	9	1	1	3	1	0	0	1	0	1	88	1
1317	1	13	2	2	1	0	1	0	2	2	1	3	2	9	1	3	3	0	0	0	1	0	1	88	1
1318	1	13	2	1	0	0	2	0	2	2	2	3	9	0	1	2	3	0	0	0	1	1	1	88	1
1319	1	13	2	1	0	0	2	0	2	2	2	3	2	9	3	1	3	0	0	0	1	0	1	88	1
1401	1	14	2	1	0	0	2	2	3	2	1	2	1	0	4	1	2	0	1	0	1	1	1	42	2
1402	1	14	2	1	1	1	3	1	2	2	2	3	2	0	1	1	3	0	1	0	1	1	1	42	2
1403	1	14	2	2	0	0	3	0	2	2	2	3	9	0	1	2	2	0	1	0	0	0	1	42	2
1404	1	14	2	1	0	0	2	1	3	1	1	3	1	0	3	1	3	1	0	0	1	1	1	42	2
1405	1	14	2	2	1	1	3	1	2	2	2	2	2	0	1	1	3	0	0	0	1	1	1	42	2
1407	1	14	2	1	1	1	3	0	3	2	2	3	9	0	2	2	3	0	0	0	1	0	1	42	2
1408	1	14	3	1	0	0	2	2	2	1	1	1	1	0	1	1	3	1	0	0	1	1	1	42	2
1412	1	14	2	1	0	0	1	0	1	1	1	1	1	0	1	1	2	0	0	0	0	0	1	42	2
1414	1	14	2	1	0	0	2	0	2	2	2	3	2	9	3	1	3	0	0	0	1	1	1	42	2
1415	1	14	2	1	1	1	3	0	3	2	2	3	9	0	1	2	2	1	1	0	1	1	1	42	2
1417	1	14	2	2	0	0	3	0	2	2	2	2	2	0	1	1	2	0	0	0	1	0	0	42	2
1418	1	14	2	2	1	0	2	2	2	1	2	3	2	9	3	1	3	1	0	0	1	1	1	42	2
1419	1	14	2	2	1	1	3	0	2	2	2	3	9	0	1	2	2	0	0	0	0	0	1	42	2
1420	1	14	2	2	0	0	3	2	2	2	2	3	1	0	2	4	3	0	0	0	1	0	1	42	2
1701	1	17	1	2	0	0	1	1	2	1	1	1	1	0	2	1	1	0	0	0	0	0	1	88	2
1702	1	17	1	2	1	0	2	0	2	1	1	1	1	0	1	1	1	1	0	0	0	0	1	88	2
1704	1	17	2	2	1	0	2	0	2	1	1	1	1	0	1	2	1	1	0	0	0	0	1	88	2
1705	1	17	2	2	0	0	2	1	2	1	1	1	2	0	1	2	1	0	1	0	1	0	1	88	2
1718	1	17	2	2	1	0	2	1	2	2	2	3	2	0	1	2	3	0	0	0	1	0	1	88	2
1719	1	17	1	1	0	0	2	0	1	2	2	2	1	0	1	1	2	0	0	0	1	0	1	88	2
1731	1	17	2	1	0	0	2	0	3	2	2	3	2	0	1	1	3	1	0	0	0	0	1	88	2
1732	1	17	1	2	1	0	2	1	3	2	2	3	2	0	1	3	3	0	0	0	0	0	1	88	2
1733	1	17	1	2	1	0	3	0	3	2	2	3	2	0	1	3	3	0	0	0	1	0	1	88	2
1734	1	17	1	2	1	0	2	0	3	2	2	3	2	0	2	1	3	0	0	0	1	0	1	88	2
1738	1	17	2	2	1	0	1	1	2	2	2	3	1	0	1	3	3	0	1	0	1	0	1	88	2
1743	1	17	2	1	0	0	2	1	2	2	1	1	1	0	1	1	3	1	0	0	1	1	1	88	2
1746	1	17	1	2	1	0	2	0	3	3	2	3	2	0	1	1	2	1	1	0	1	1	1	88	2
1747	1	17	1	2	1	0	3	0	2	2	2	2	1	0	1	1	1	0	0	0	1	1	1	88	2
1748	1	17	1	2	1	1	2	0	2	2	2	3	2	0	1	1	2	0	1	0	0	0	1	88	2
1749	1	17	2	2	1	0	2	1	2	2	1	2	2	1	4	2	2	1	0	0	1	1	1	88	2
1750	1	17	1	1	0	0	2	1	3	2	2	3	2	1	1	1	3	0	0	0	0	1	1	88	2
1751	1	17	1	2	0	0	2	1	3	1	2	1	1	0	1	1	2	1	0	0	1	1	1	88	2
1805	1	18	1	2	1	1	2	0	1	2	1	3	2	0	1	1	2	0	0	0	0	0	0	88	2
1808	1	18	1	1	1	0	2	1	2	2	1	3	2	1	1	3	3	1	0	0	0	0	1	88	2
1809	1	18	1	1	0	0	2	1	2	2	2	3	1	0	1	3	2	0	1	0	1	0	1	88	2
1811	1	18	1	2	0	0	2	0	1	1	1	1	1	0	1	1	1	0	1	0	0	0	0	88	2
1812	1	18	1	2	1	0	2	0	2	1	1	1	1	0	3	1	2	1	0	0	1	1	1	88	2
1814	1	18	1	1	0	0	2	1	1	2	2	3	1	0	1	1	2	0	0	0	1	1	1	88	2
1817	1	18	1	2	1	0	2	1	3	2	2	1	2	0	1	1	2	0	0	0	1	1	1	88	2
1819	1	18	1	1	0	0	1	0	2	2	1	3	1	0	1	1	1	0	0	0	0	0	1	88	2
1831	1	18	1	2	1	0	2	1	2	2	2	3	2	0	4	2	3	1	0	0	1	0	1	88	2
1832	1	18	1	2	0	0	2	0	2	2	1	3	2	0	2	1	2	0	1	0	1	1	1	88	2
1834	1	18	1	2	1	0	3	1	3	2	2	3	2	0	2	3	3	1	0	0	1	1	1	88	2
1835	1	18	1	2	0	0	2	1	2	2	1	1	2	1	1	1	2	0	0	0	0	0	0	88	2
3201	3	32	3	1	1	0	2	0	2	2	2	3	1	0	1	1	2	0	1	0	1	0	1	56	2
3203	3	32	2	1	1	0	3	0	3	2	2	3	2	0	2	1	1	0	1	0	1	0	1	56	2
3205	3	32	2	2	1	0	3	0	2	2	2	3	2	0	1	1	3	0	0	0	0	0	1	56	2
3207	3	32	2	1	0	0	3	0	2	2	2	3	2	0	1	1	2	0	1	0	1	1	1	56	2
3210	3	32	3	1	0	0	3	0	2	3	1	3	1	0	2	1	2	1	1	0	1	1	1	56	2
3214	3	32	2	1	1	0	2	0	2	2	2	3	2	0	1	1	3	0	1	0	1	0	1	56	2
3215	3	32	2	1	1	0	2	0	2	2	2	2	2	0	2	2	2	0	0	0	0	0	1	56	2
3216	3	32	2	2	0	0	3	0	2	2	2	3	2	0	2	1	3	0	0	0	1	0	1	56	2
3217	3	32	2	2	1	0	3	0	2	2	1	2	2	0	2	1	2	0	1	0	1	1	1	56	2
3218	3	32	2	1	0	0	3	0	2	2	2	2	2	0	2	2	2	1	1	0	1	1	1	56	2
3221	3	32	2	1	0	0	2	0	2	2	2	2	1	0	2	2	2	1	0	0	1	0	1	56	2
3227	3	32	2	1	0	0	3	0	2	2	1	2	2	0	3	2	2	1	1	0	1	1	1	56	2
3228	3	32	2	2	1	0	2	0	2	1	1	3	2	0	2	1	2	1	0	0	1	0	1	56	2
3232	3	32	3	1	0	0	2	0	2	1	1	1	1	0	3	2	2	0	0	0	1	1	1	56	2
3246	3	32	3	2	1	0	3	2	2	2	1	3	2	9	2	1	2	0	1	0	0	1	1	56	2
3302	3	33	2	1	0	0	2	1	2	2	1	3	2	1	1	1	2	0	0	0	0	0	1	63	2
3303	3	33	3	1	0	0	3	0	1	2	2	3	1	0	1	1	2	0	1	0	1	1	1	63	2
3305	3	33	3	2	1	0	3	1	2	2	1	3	2	0	1	1	1	0	1	0	0	0	0	63	2
3306	3	33	2	1	0	0	2	1	2	2	1	3	2	0	1	1	2	0	0	0	0	0	1	63	2
3308	3	33	2	1	1	0	3	1	2	1	1	3	1	0	2	1	2	0	0	0	1	1	1	63	2
3309	3	33	3	1	1	0	3	0	2	2	1	3	2	0	1	1	1	0	0	0	0	0	1	63	2
3311	3	33	2	1	0	0	2	1	3	2	1	3	2	0	1	1	1	0	0	0	0	0	1	63	2
3312	3	33	1	2	1	0	2	1	3	2	2	3	2	1	1	1	3	0	1	0	0	0	1	63	2
3314	3	33	2	2	1	0	3	1	2	2	2	3	2	1	1	1	3	0	0	0	1	1	1	63	2
3315	3	33	2	2	1	1	3	0	3	2	2	3	2	0	1	1	1	0	0	0	1	0	1	63	2
3321	3	33	3	1	0	0	2	1	1	2	2	3	1	0	1	1	2	0	1	0	1	0	1	63	2
3322	3	33	3	1	0	0	1	0	1	2	1	1	2	0	1	1	1	0	0	0	1	0	1	63	2
3324	3	33	2	1	1	0	3	0	2	2	2	2	1	0	1	1	2	0	1	0	0	0	1	63	2
3325	3	33	2	2	1	0	3	0	2	2	1	3	2	0	2	1	2	1	1	0	1	1	1	63	2
3326	3	33	2	1	0	0	3	0	2	2	2	2	1	0	2	2	1	1	1	1	0	1	1	63	2
3327	3	33	2	2	0	0	2	1	2	2	1	3	2	0	2	1	2	0	0	0	1	0	1	63	2
3329	3	33	3	1	0	0	3	0	2	2	1	2	1	0	1	2	1	0	1	0	0	0	1	63	2
3330	3	33	3	1	0	0	3	0	2	2	2	2	2	0	1	2	2	0	1	0	0	0	1	63	2
3334	3	33	2	2	1	0	3	1	2	1	1	1	1	0	1	2	2	0	0	0	1	1	1	63	2
3337	3	33	2	1	1	0	3	0	2	2	2	2	1	0	1	2	3	0	0	0	1	0	1	63	2
3340	3	33	2	2	0	0	3	1	3	2	2	3	2	1	1	1	3	0	0	0	1	0	1	63	2
3341	3	33	2	2	1	0	3	1	2	2	2	1	1	0	1	2	1	0	1	0	0	0	1	63	2
3342	3	33	2	2	0	0	2	0	2	2	2	2	2	0	1	2	3	0	0	0	1	0	1	63	2
3343	3	33	2	2	1	1	2	1	2	2	1	3	1	0	2	1	3	0	1	0	0	1	1	63	2
3344	3	33	2	2	1	0	3	1	2	2	1	2	1	0	2	1	2	0	1	0	1	0	1	63	2
3346	3	33	2	2	1	0	2	1	3	2	2	3	2	0	1	2	3	0	0	0	1	0	1	63	2
3347	3	33	2	2	1	0	3	1	3	1	1	1	1	0	1	1	1	1	0	0	0	0	1	63	2
3348	3	33	2	2	0	0	2	0	3	2	1	3	2	1	1	1	3	0	0	0	1	0	1	63	2
3349	3	33	2	2	1	1	3	1	2	2	2	3	2	0	1	1	1	0	0	0	1	0	1	63	2
3351	3	33	2	2	1	0	3	1	2	2	2	2	2	0	1	1	3	0	1	0	1	0	1	63	2
3352	3	33	3	2	1	0	2	1	2	2	2	3	2	1	1	2	2	1	0	0	0	1	1	63	2
3402	3	34	2	1	0	0	2	0	2	2	2	3	2	0	1	1	3	0	0	0	1	0	1	48	1
3406	3	34	2	1	0	0	2	1	2	2	1	3	2	0	1	2	2	0	1	0	1	0	1	48	1
3408	3	34	3	1	1	0	3	1	2	2	1	3	2	0	1	1	2	1	0	0	0	1	1	48	1
3412	3	34	2	1	0	0	2	0	1	2	1	1	1	0	1	1	2	0	0	0	1	1	1	48	1
3415	3	34	2	2	1	1	2	0	2	2	1	2	2	1	3	2	2	1	1	0	1	0	1	48	1
3418	3	34	2	2	0	0	3	0	3	2	2	3	2	0	1	1	3	0	0	0	1	1	1	48	1
3419	3	34	2	1	0	0	2	0	2	2	1	2	2	0	2	2	2	0	0	0	1	1	1	48	1
3423	3	34	2	1	1	1	3	0	2	2	1	2	2	0	2	1	2	0	0	0	0	1	1	48	1
3427	3	34	2	2	1	0	1	0	2	2	1	3	2	0	1	1	2	0	0	0	0	0	1	48	1
3430	3	34	1	1	0	0	2	0	1	2	2	3	2	0	1	1	3	0	1	0	0	0	1	48	1
3436	3	34	2	2	1	0	2	0	3	2	2	3	2	0	1	2	3	0	0	0	1	0	1	48	1
3438	3	34	2	2	1	0	2	2	2	1	1	1	1	0	1	1	1	1	1	0	0	0	1	48	1
3439	3	34	2	2	1	0	3	0	2	2	2	2	2	0	3	2	2	1	0	0	0	0	1	48	1
3444	3	34	2	2	1	1	2	1	2	2	2	3	2	1	1	1	2	0	0	0	0	0	0	48	1
3453	3	34	2	2	1	1	2	0	2	2	2	2	2	0	3	2	2	1	0	0	1	1	1	48	1
3501	3	35	2	1	0	0	2	1	2	2	2	3	2	1	2	1	2	0	0	0	1	0	1	48	2
3502	3	35	2	2	0	0	2	1	2	2	1	3	2	0	1	1	3	1	0	0	0	0	1	48	2
3505	3	35	2	2	0	0	3	1	2	2	1	3	1	0	1	1	3	0	0	0	0	1	1	48	2
3508	3	35	2	1	1	0	2	1	1	2	2	2	2	1	1	3	2	0	1	0	0	0	1	48	2
3510	3	35	1	2	1	0	2	0	1	1	1	1	1	0	1	2	2	1	1	0	1	1	1	48	2
3511	3	35	2	1	0	0	3	1	2	2	1	2	2	0	1	1	3	0	1	0	0	0	1	48	2
3516	3	35	2	1	0	0	2	1	2	2	1	3	2	1	1	1	2	0	0	0	0	0	1	48	2
3527	3	35	2	1	0	0	2	0	3	2	2	3	2	0	1	1	3	0	0	0	1	0	1	48	2
3529	3	35	2	1	0	0	2	0	2	2	2	2	1	0	1	2	3	1	1	1	0	1	1	48	2
3532	3	35	2	1	1	0	2	0	1	2	2	3	2	0	1	1	2	0	0	0	1	0	1	48	2
3533	3	35	2	1	1	0	2	0	2	2	1	2	1	0	2	1	2	0	0	0	1	1	1	48	2
3535	3	35	2	2	0	0	2	0	2	2	2	3	2	0	1	1	3	0	0	0	0	0	1	48	2
3543	3	35	2	1	0	0	2	0	2	2	2	2	2	0	1	2	2	1	0	0	1	1	1	48	2
3544	3	35	2	1	0	0	2	1	1	1	1	1	1	0	1	2	2	1	1	0	1	1	1	48	2
3548	3	35	2	2	1	0	3	1	3	2	1	3	1	0	1	1	2	1	0	0	1	1	1	48	2
3553	3	35	2	1	1	0	2	0	2	2	1	2	2	0	2	2	2	0	0	0	0	0	0	48	2
3554	3	35	2	2	1	1	2	1	2	2	2	3	2	0	2	3	3	0	0	0	1	0	1	48	2
3555	3	35	2	2	0	0	3	0	2	1	1	1	1	0	1	1	2	0	0	0	1	1	1	48	2
3558	3	35	2	2	0	0	2	0	2	2	1	2	1	0	2	1	2	0	1	0	0	0	1	48	2
3563	3	35	2	2	1	0	1	1	2	2	1	3	1	0	2	1	2	1	0	0	1	0	1	48	2
3602	3	36	2	1	1	0	2	1	2	2	2	3	2	1	1	1	2	0	0	0	0	0	0	48	2
3603	3	36	2	1	0	0	2	0	2	2	2	3	2	0	1	1	2	0	0	0	0	0	1	48	2
3607	3	36	2	1	0	0	2	0	2	2	1	3	2	0	1	1	2	0	0	0	1	0	1	48	2
3609	3	36	2	1	0	0	2	1	3	2	1	3	1	0	1	1	2	0	1	0	1	1	1	48	2
3611	3	36	2	2	1	0	1	0	3	2	2	3	1	0	1	1	2	0	0	0	1	1	1	48	2
3612	3	36	2	1	0	0	2	0	2	2	2	3	2	0	1	1	3	0	0	0	0	1	1	48	2
3622	3	36	1	2	1	1	2	0	3	2	2	3	2	0	1	2	2	0	0	0	1	1	1	48	2
3624	3	36	2	1	0	0	2	1	2	2	1	3	2	0	1	1	3	0	0	0	1	0	1	48	2
3626	3	36	2	2	1	0	2	1	1	2	1	3	1	0	1	2	2	1	1	0	1	1	1	48	2
3630	3	36	2	2	1	0	2	0	2	2	1	3	2	0	1	2	2	1	1	0	0	0	1	48	2
3631	3	36	2	1	1	0	2	1	2	2	2	3	2	0	1	2	2	0	0	0	1	0	1	48	2
3632	3	36	2	1	0	0	2	1	2	2	2	3	1	0	1	1	1	0	1	0	1	1	1	48	2
3637	3	36	2	1	0	0	2	0	1	1	1	3	1	0	1	1	2	1	1	0	1	1	1	48	2
3639	3	36	2	1	0	0	2	0	2	1	1	1	1	0	1	2	1	1	1	0	1	1	1	48	2
3643	3	36	2	1	1	0	2	1	2	2	2	3	2	1	2	1	2	0	1	0	1	1	1	48	2
3644	3	36	2	2	1	1	3	1	2	2	1	3	2	0	2	1	3	0	0	0	1	1	1	48	2
3645	3	36	2	1	1	0	2	1	2	1	1	3	1	0	2	1	1	0	0	0	1	1	1	48	2
3647	3	36	2	2	1	0	2	1	2	2	1	3	1	0	1	1	3	0	0	0	0	0	1	48	2
3650	3	36	2	2	0	0	2	0	1	1	1	1	1	0	1	1	1	0	0	0	1	1	1	48	2
3651	3	36	2	1	0	0	2	0	1	2	1	3	1	0	1	2	2	0	1	0	1	0	1	48	2
3652	3	36	2	2	1	0	1	0	2	2	1	3	2	0	1	1	1	0	0	0	1	1	1	48	2
3653	3	36	1	1	1	0	2	1	2	1	1	3	2	1	1	1	2	0	0	0	0	0	0	48	2
3656	3	36	2	2	0	0	3	1	2	2	1	2	1	0	1	1	1	1	0	0	1	1	1	48	2
3657	3	36	2	2	1	0	1	0	1	2	1	3	2	0	1	2	2	0	0	0	1	1	1	48	2
3659	3	36	2	1	0	0	2	0	1	1	1	3	1	0	1	1	1	0	0	0	1	1	1	48	2
3660	3	36	2	1	0	0	2	0	3	2	2	3	1	0	1	2	2	0	0	0	1	1	1	48	2
3661	3	36	2	2	1	0	1	0	2	2	2	3	1	0	1	1	2	0	0	0	1	0	1	48	2
3662	3	36	1	2	0	0	2	1	1	2	2	3	2	0	1	2	2	0	1	0	1	0	1	48	2
3663	3	36	2	2	0	0	2	0	1	1	1	1	1	0	1	1	1	1	1	0	1	0	1	48	2
3666	3	36	1	2	0	0	2	0	2	2	2	3	1	0	1	1	2	0	1	0	1	1	1	48	2
3668	3	36	1	2	1	0	2	0	3	2	1	1	1	0	1	1	2	1	1	0	1	1	1	48	2
3673	3	36	2	2	1	0	2	0	1	1	1	3	1	0	1	2	1	0	0	0	1	1	1	48	2
3708	3	37	2	1	1	1	2	0	2	2	2	3	1	0	1	1	2	0	0	0	1	1	1	80	2
3712	3	37	2	2	1	0	3	0	3	2	1	3	1	0	1	1	2	1	0	0	1	1	1	80	2
3713	3	37	2	1	0	0	2	1	2	2	2	3	2	1	1	1	2	0	0	0	1	0	1	80	2
3721	3	37	2	1	0	0	2	1	2	2	2	3	2	0	1	1	2	0	0	0	1	1	1	80	2
3728	3	37	1	2	1	0	2	1	2	2	2	3	2	1	2	1	2	0	0	0	1	0	1	80	2
3729	3	37	2	2	1	0	1	1	1	1	1	1	1	0	1	3	1	0	0	0	1	1	1	80	2
3730	3	37	1	2	1	0	2	0	2	2	2	3	2	0	2	1	3	0	0	0	0	0	1	80	2
3732	3	37	1	2	0	0	2	0	2	2	2	3	2	0	1	1	2	1	0	0	1	1	1	80	2
3734	3	37	2	2	0	0	2	0	2	2	2	1	1	0	1	1	1	0	1	0	1	1	1	80	2
3736	3	37	1	2	1	0	2	1	2	2	2	3	2	0	1	1	2	1	0	0	0	0	1	80	2
3738	3	37	1	2	1	0	2	1	2	2	2	3	2	0	2	1	3	0	0	0	1	0	1	80	2
3741	3	37	1	2	0	0	2	1	2	1	1	1	2	0	1	1	2	1	0	0	1	1	1	80	2
3743	3	37	2	2	0	0	2	0	2	2	1	3	1	0	1	2	2	0	1	0	1	1	1	80	2
3746	3	37	2	2	1	0	2	1	2	2	2	3	2	0	1	2	2	0	0	0	0	0	1	80	2
3749	3	37	1	2	0	0	2	0	2	2	1	3	2	0	1	1	2	0	0	0	1	0	1	80	2
3750	3	37	2	2	0	0	2	0	2	2	2	3	1	0	1	1	2	0	0	0	1	1	1	80	2
3751	3	37	1	1	1	0	2	1	2	2	2	3	2	0	1	1	2	0	0	0	1	1	1	80	2
3753	3	37	1	1	0	0	2	1	2	1	1	1	1	0	1	2	2	0	1	0	1	1	1	80	2
3758	3	37	2	1	0	0	2	0	2	2	1	3	2	0	1	1	2	0	1	0	0	1	1	80	2
3801	3	38	1	1	0	0	2	1	1	2	1	3	2	0	1	1	3	0	0	0	0	1	1	80	1
3806	3	38	1	2	0	0	1	0	1	1	2	1	2	0	1	1	2	0	0	0	1	1	1	80	1
3807	3	38	1	1	1	0	1	0	1	1	1	1	1	0	1	1	1	0	0	0	1	1	1	80	1
3809	3	38	1	2	1	0	2	1	2	1	1	1	1	0	1	1	2	1	0	0	1	1	1	80	1
3812	3	38	1	2	0	0	3	0	2	2	2	3	1	0	1	3	1	0	1	0	0	0	1	80	1
3814	3	38	1	2	0	0	2	0	2	1	1	1	1	0	1	1	1	0	0	0	1	1	1	80	1
3819	3	38	1	2	0	0	2	0	2	2	1	2	1	0	1	1	1	1	0	0	1	1	1	80	1
3822	3	38	1	1	1	0	2	1	2	2	1	2	1	0	1	1	2	0	1	0	0	0	1	80	1
3831	3	38	1	1	0	0	2	1	2	2	2	3	2	0	1	1	2	0	1	0	1	0	1	80	1
3847	3	38	1	2	1	0	1	1	2	2	2	3	2	0	1	3	2	0	0	0	1	0	1	80	1
3850	3	38	1	2	0	0	2	1	2	2	1	3	2	0	2	1	2	0	0	0	0	0	1	80	1
4101	4	41	3	2	0	0	1	1	2	2	1	3	2	1	1	1	2	0	1	0	1	0	1	48	1
4102	4	41	2	2	1	0	3	1	1	2	2	3	2	1	2	2	2	0	0	0	1	1	1	48	1
4103	4	41	2	1	1	0	3	1	2	2	2	3	2	0	2	1	2	0	1	0	1	0	1	48	1
4105	4	41	3	1	0	0	2	1	1	2	1	3	2	0	1	1	2	0	1	0	1	1	1	48	1
4106	4	41	3	1	0	0	1	1	2	2	2	3	2	0	1	1	2	0	1	0	1	0	1	48	1
4107	4	41	3	1	0	0	2	1	3	2	1	3	2	1	2	2	2	1	0	0	1	0	1	48	1
4108	4	41	3	2	0	0	1	1	2	2	2	2	2	1	1	1	2	0	0	0	1	1	1	48	1
4109	4	41	3	2	1	0	1	0	2	2	2	3	2	0	1	2	2	1	0	0	1	0	1	48	1
4111	4	41	3	1	1	0	3	0	2	2	1	1	2	1	1	2	3	1	1	0	1	1	1	48	1
4112	4	41	2	1	1	1	1	0	1	2	1	3	2	1	2	2	2	1	0	0	1	1	1	48	1
4113	4	41	3	2	1	0	1	1	2	2	2	2	1	0	1	2	1	1	1	0	1	1	1	48	1
4115	4	41	3	1	0	0	3	0	2	2	1	3	2	0	1	2	3	0	1	0	0	0	1	48	1
4116	4	41	3	1	1	0	1	0	2	2	1	2	2	0	1	2	2	1	0	0	1	0	1	48	1
4120	4	41	3	1	1	0	3	0	1	2	2	2	2	1	1	2	2	0	0	0	1	0	1	48	1
4121	4	41	2	2	1	0	3	1	2	2	1	3	2	1	1	3	3	1	0	0	1	0	1	48	1
4122	4	41	3	2	1	0	3	0	2	2	2	3	2	0	1	2	2	0	0	0	1	1	1	48	1
4123	4	41	3	2	1	0	3	1	2	2	2	3	2	1	2	1	2	1	1	0	1	1	1	48	1
4124	4	41	3	2	1	0	2	0	1	2	1	3	2	1	2	2	2	0	0	0	1	1	1	48	1
4125	4	41	3	1	0	0	3	1	1	2	2	2	2	1	1	2	3	0	0	0	1	0	1	48	1
4128	4	41	3	2	1	0	3	0	2	2	2	3	2	0	1	2	2	0	0	0	1	1	1	48	1
4129	4	41	3	1	1	0	3	0	2	2	2	2	2	0	1	2	2	0	0	0	1	0	1	48	1
4201	4	42	3	2	1	0	2	1	2	2	2	3	2	1	2	3	2	0	0	0	1	0	1	60	1
4202	4	42	2	1	1	0	3	1	1	2	1	3	2	1	2	3	2	1	0	0	1	1	1	60	1
4203	4	42	3	1	0	0	1	0	3	2	1	3	2	1	1	1	2	1	0	0	1	1	1	60	1
4205	4	42	2	1	0	0	3	1	1	2	2	3	2	0	1	2	2	0	0	0	0	0	1	60	1
4206	4	42	3	1	0	0	2	1	2	2	1	3	2	0	1	2	2	0	1	0	1	0	1	60	1
4207	4	42	2	2	1	0	1	0	2	2	2	3	2	1	2	2	2	0	0	0	1	0	1	60	1
4208	4	42	2	2	1	1	2	0	2	2	1	3	2	1	1	1	2	0	0	0	1	0	1	60	1
4209	4	42	2	2	1	1	1	1	2	2	2	2	2	0	1	2	3	0	1	0	1	0	1	60	1
4210	4	42	3	1	0	0	3	1	1	2	2	3	2	1	1	2	3	0	0	0	0	0	0	60	1
4211	4	42	3	2	0	0	3	0	1	2	1	2	2	0	1	2	3	0	0	0	0	0	1	60	1
4212	4	42	2	1	0	0	2	1	2	2	2	2	2	1	1	2	2	0	0	0	1	1	1	60	1
4213	4	42	2	1	1	0	3	1	1	1	1	1	2	1	2	2	3	1	1	0	1	1	1	60	1
4214	4	42	3	2	0	0	3	0	2	2	2	3	2	0	1	1	3	0	0	0	1	1	0	60	1
4215	4	42	3	1	0	0	2	1	1	1	1	1	2	0	1	2	2	0	1	0	1	1	1	60	1
4216	4	42	3	1	1	0	2	1	1	2	2	2	2	1	1	2	3	0	0	0	1	1	1	60	1
4220	4	42	2	2	1	0	2	0	2	2	2	2	2	0	1	2	2	0	0	0	1	0	1	60	1
4221	4	42	2	2	0	0	3	0	1	2	2	3	2	0	1	2	3	0	0	0	0	1	1	60	1
4222	4	42	3	1	0	0	1	0	1	1	1	1	2	0	1	2	2	0	0	0	0	0	1	60	1
4223	4	42	2	1	0	0	3	0	1	2	2	2	2	0	1	2	1	1	1	0	1	1	1	60	1
4225	4	42	3	1	0	0	2	1	2	2	1	3	1	0	2	1	2	1	0	0	1	1	1	60	1
4227	4	42	2	1	1	0	3	1	1	2	2	3	2	1	2	2	2	0	0	0	1	0	1	60	1
4229	4	42	3	1	0	0	3	1	1	2	1	3	2	1	1	2	3	1	0	0	1	1	1	60	1
4232	4	42	2	2	1	0	2	1	1	2	2	2	2	1	1	2	3	0	0	0	1	0	1	60	1
4233	4	42	2	2	1	0	3	1	2	2	2	3	2	0	1	2	2	0	0	0	0	1	1	60	1
4303	4	43	2	1	1	0	2	0	1	2	1	3	2	0	2	3	2	0	0	0	0	0	1	48	1
4304	4	43	2	2	1	0	3	0	2	2	2	3	2	1	1	2	2	0	0	0	1	1	1	48	1
4305	4	43	2	2	1	0	3	0	2	2	1	3	2	0	1	2	2	0	0	0	1	1	1	48	1
4306	4	43	2	2	0	0	1	1	1	2	1	1	2	1	1	1	2	0	0	0	0	0	1	48	1
4307	4	43	2	1	0	0	2	1	2	2	2	3	2	1	1	1	2	0	0	0	1	1	1	48	1
4310	4	43	2	2	1	1	2	0	2	2	2	3	2	0	1	1	2	0	0	0	1	1	1	48	1
4311	4	43	3	1	0	0	2	0	1	2	1	2	2	0	1	2	1	1	1	0	0	0	0	48	1
4312	4	43	3	1	0	0	2	0	1	2	2	3	2	0	1	2	2	0	0	0	0	1	1	48	1
4313	4	43	2	1	1	0	3	1	2	1	1	1	2	1	2	2	2	0	0	0	1	1	1	48	1
4314	4	43	2	2	0	0	2	1	2	2	2	2	2	0	1	2	3	0	0	0	1	0	1	48	1
4315	4	43	3	1	0	0	2	0	1	2	1	1	2	0	1	2	2	0	0	0	0	0	1	48	1
4316	4	43	2	1	1	0	2	0	1	2	2	2	2	0	1	1	3	0	0	0	0	0	1	48	1
4317	4	43	2	2	0	0	2	0	1	2	2	3	2	0	1	2	2	0	0	0	1	1	1	48	1
4318	4	43	2	1	0	0	3	1	1	2	1	2	2	1	1	2	3	0	1	0	1	0	1	48	1
4320	4	43	1	2	1	0	3	1	2	1	1	1	2	0	1	2	2	0	0	0	1	1	1	48	1
4321	4	43	2	2	1	0	3	1	2	2	1	3	2	0	1	1	2	1	0	0	1	1	1	48	1
4322	4	43	3	2	0	0	2	0	1	1	1	1	1	0	1	2	1	0	0	0	0	0	1	48	1
4323	4	43	3	2	0	0	2	0	2	2	2	3	2	0	1	2	2	0	0	0	0	0	1	48	1
4324	4	43	2	2	1	0	3	0	2	2	2	2	2	1	1	2	2	0	0	0	0	0	1	48	1
4325	4	43	3	2	1	0	2	1	1	2	2	3	2	0	1	2	3	0	0	0	1	0	1	48	1
4326	4	43	2	2	1	0	2	1	1	2	2	2	2	0	1	2	2	0	0	0	1	0	1	48	1
4328	4	43	2	2	0	0	3	0	2	2	2	3	2	1	1	2	2	0	1	0	1	0	1	48	1
4329	4	43	2	2	1	0	3	1	1	2	1	2	2	1	1	2	3	1	0	0	1	1	1	48	1
4330	4	43	2	2	1	0	3	1	1	2	1	2	2	1	1	2	2	1	0	0	1	1	1	48	1
4332	4	43	2	2	1	0	3	1	1	2	2	3	2	1	1	2	3	1	0	0	1	0	1	48	1
4333	4	43	2	1	0	0	2	1	1	2	1	3	2	0	1	2	3	0	0	0	1	0	1	48	1
4334	4	43	2	1	1	0	2	0	1	2	2	2	2	0	1	2	3	0	0	0	0	0	1	48	1
4336	4	43	3	1	0	0	2	0	1	2	1	1	1	0	1	2	2	0	0	0	1	1	1	48	1
4337	4	43	2	1	0	0	2	0	1	2	1	3	2	0	1	2	2	0	0	0	1	1	1	48	1
4338	4	43	2	1	0	0	1	0	2	2	1	3	2	0	2	1	2	1	0	0	1	1	1	48	1
4339	4	43	3	1	1	0	2	0	1	1	1	2	2	0	1	2	1	0	0	0	1	1	1	48	1
4340	4	43	2	2	0	0	3	0	2	2	1	1	2	0	1	2	3	0	1	0	1	1	1	48	1
4341	4	43	2	1	1	0	2	0	1	2	1	3	2	0	1	1	2	0	0	0	1	0	1	48	1
4809	4	48	1	2	0	0	1	0	2	2	1	3	2	0	2	1	2	1	0	0	1	0	1	48	1
4816	4	48	1	1	1	0	2	0	1	2	2	3	2	0	2	2	3	1	0	0	1	1	1	48	1
4818	4	48	1	1	0	0	1	0	1	2	1	3	2	0	1	1	2	0	0	0	0	0	1	48	1
4829	4	48	1	2	1	0	2	1	1	2	2	3	2	1	1	1	2	0	1	0	1	1	0	48	1
4831	4	48	1	2	1	0	2	0	1	2	2	3	2	0	2	2	3	0	0	0	0	0	1	48	1
4832	4	48	1	1	0	0	2	0	1	2	1	3	2	0	1	1	3	0	1	0	1	1	1	48	1
4833	4	48	1	2	0	0	1	0	1	2	1	3	2	0	1	2	1	0	0	0	1	0	1	48	1
4835	4	48	1	2	1	0	2	0	2	2	1	3	1	0	1	2	2	0	1	0	1	0	1	48	1
4840	4	48	1	2	0	0	2	0	1	2	2	3	2	0	3	1	2	0	0	0	0	0	1	48	1
4848	4	48	1	1	1	0	2	0	1	3	2	3	2	0	2	1	2	1	1	0	1	0	1	48	1
4849	4	48	1	1	0	0	2	0	1	2	1	3	2	0	1	2	3	0	1	0	1	1	1	48	1
4851	4	48	1	1	1	0	2	0	1	2	2	3	2	0	3	1	2	0	1	0	1	0	1	48	1
4852	4	48	1	2	1	0	2	1	1	2	2	3	2	0	1	2	2	0	0	0	1	1	1	48	1
5106	5	51	2	2	1	1	2	0	1	2	2	3	2	0	1	2	2	0	0	0	1	0	1	35	3
5107	5	51	2	2	1	0	3	0	2	2	2	1	2	0	1	2	2	1	0	0	1	1	1	35	3
5108	5	51	3	2	1	0	3	0	1	2	2	3	2	0	1	2	2	0	0	0	1	0	1	35	3
5110	5	51	3	2	1	0	3	0	1	2	2	3	2	0	1	2	2	0	0	0	1	0	1	35	3
5115	5	51	2	1	1	0	3	1	2	2	2	3	2	1	1	2	2	0	0	0	0	0	0	35	3
5116	5	51	2	1	0	0	3	0	3	2	2	3	2	0	1	2	2	1	0	0	1	0	1	35	3
5121	5	51	3	2	1	0	3	1	2	2	1	3	2	1	1	2	3	0	0	0	1	0	1	35	3
5122	5	51	3	2	1	1	3	0	1	2	2	3	2	1	2	2	3	0	0	0	1	1	1	35	3
5123	5	51	2	1	1	1	3	0	2	2	1	3	2	0	1	2	3	1	0	0	1	1	1	35	3
5124	5	51	3	1	0	0	1	0	1	2	1	3	2	0	1	2	2	0	0	0	1	0	1	35	3
5130	5	51	3	2	0	0	3	1	1	2	1	3	2	1	2	2	2	0	0	0	1	0	1	35	3
5135	5	51	3	1	0	0	3	0	1	2	1	3	2	0	1	2	2	1	0	0	1	1	1	35	3
5136	5	51	2	2	1	1	2	0	1	2	2	3	2	0	1	2	3	0	0	0	0	0	1	35	3
5137	5	51	3	1	1	1	3	0	1	2	2	3	2	0	1	2	2	0	1	0	1	0	1	35	3
5138	5	51	3	2	1	1	2	0	2	2	2	3	2	0	1	1	3	0	0	0	1	1	1	35	3
5139	5	51	2	2	1	0	3	0	3	2	2	3	2	0	2	2	2	0	0	0	1	0	1	35	3
5140	5	51	3	1	1	1	3	1	1	2	2	3	2	1	1	3	3	1	0	0	0	0	1	35	3
5143	5	51	2	1	1	1	3	1	1	2	2	3	2	0	1	2	2	0	1	0	1	0	1	35	3
5146	5	51	2	2	0	0	3	1	1	2	2	3	2	0	1	1	2	0	0	0	1	0	1	35	3
5147	5	51	2	2	1	1	3	0	1	2	2	3	2	0	1	2	2	0	1	0	1	1	1	35	3
5201	5	52	3	1	0	0	3	0	1	2	2	3	2	1	2	2	3	0	1	0	0	0	1	35	3
5202	5	52	2	2	0	0	3	0	1	2	1	1	2	0	2	2	3	0	0	0	1	1	1	35	3
5203	5	52	2	2	1	0	3	1	1	2	2	3	2	1	1	2	2	0	0	0	1	1	1	35	3
5205	5	52	2	1	1	0	3	0	2	2	1	3	2	1	1	2	3	0	0	0	1	0	1	35	3
5213	5	52	2	2	1	0	3	0	2	2	2	3	2	1	1	2	2	1	1	0	1	1	1	35	3
5216	5	52	3	1	1	0	3	0	1	2	2	2	2	0	1	2	3	0	1	0	1	0	1	35	3
5217	5	52	2	2	1	0	3	1	2	2	2	3	2	0	1	1	2	1	0	0	0	0	1	35	3
5218	5	52	2	2	1	0	3	0	1	2	2	2	2	0	1	2	2	0	0	0	1	0	1	35	3
5219	5	52	3	1	1	0	3	0	1	2	2	2	2	0	1	2	3	0	1	0	1	1	1	35	3
5220	5	52	2	2	1	1	3	0	2	2	2	3	2	0	2	2	2	0	1	0	1	0	1	35	3
5302	5	53	2	1	0	0	2	1	1	2	2	3	2	1	1	1	3	0	1	0	1	0	1	35	3
5303	5	53	2	2	1	1	3	1	3	2	2	2	2	1	1	2	3	0	0	0	1	1	1	35	3
5306	5	53	2	1	1	1	3	1	2	2	2	3	2	1	1	3	2	1	1	0	1	1	1	35	3
5310	5	53	2	2	1	0	2	0	1	2	2	2	2	0	1	2	2	0	0	0	1	1	1	35	3
5312	5	53	3	1	0	0	3	0	1	2	2	3	2	1	2	2	2	1	1	0	1	1	1	35	3
5316	5	53	2	1	0	0	3	1	1	2	1	3	2	1	1	2	2	1	1	0	1	1	1	35	3
5321	5	53	2	2	1	0	3	0	1	2	1	1	2	0	1	2	2	1	1	0	1	1	1	35	3
5322	5	53	2	1	0	0	3	0	1	2	2	3	2	0	1	1	3	0	1	0	1	1	1	35	3
5323	5	53	2	2	1	0	3	0	1	2	2	3	2	1	2	2	3	1	0	0	0	0	1	35	3
5330	5	53	2	1	1	1	3	0	2	2	2	3	2	0	1	2	3	0	0	0	0	1	1	35	3
5335	5	53	2	2	1	0	3	0	1	2	1	2	2	1	1	2	2	1	0	0	1	0	1	35	3
5405	5	54	2	2	1	1	3	0	1	2	1	3	2	1	1	2	3	0	0	0	1	0	1	35	3
5407	5	54	2	2	1	0	3	0	1	2	2	3	2	0	1	2	2	0	0	0	1	0	1	35	3
5409	5	54	2	2	1	1	2	1	1	2	2	3	2	1	1	2	2	0	1	0	1	0	1	35	3
5410	5	54	2	1	1	0	3	0	1	2	1	3	2	1	1	2	2	1	1	0	1	1	1	35	3
5421	5	54	2	2	1	1	2	1	2	2	2	3	2	1	1	2	3	1	1	0	1	0	1	35	3
5422	5	54	2	2	1	1	3	0	2	2	1	3	2	0	1	4	3	0	1	1	1	0	0	35	3
5428	5	54	2	2	0	0	3	0	1	2	1	3	1	0	1	2	3	0	0	0	1	0	1	35	3
5429	5	54	2	2	1	0	3	0	1	2	2	3	2	1	1	2	2	1	1	0	1	1	1	35	3
5434	5	54	2	2	1	1	3	1	1	2	1	3	2	1	1	2	3	0	0	0	1	0	1	35	3
5436	5	54	2	2	0	0	3	0	2	2	1	3	2	1	1	2	2	1	1	0	1	1	1	35	3
5437	5	54	2	1	0	0	2	0	1	1	1	1	1	0	1	1	1	1	0	0	1	0	0	35	3
5439	5	54	2	2	1	1	3	0	1	2	2	3	2	0	1	2	2	0	0	0	1	1	1	35	3
5501	5	55	2	2	1	0	2	0	1	2	2	3	2	0	1	2	2	0	0	0	1	1	1	56	1
5502	5	55	2	2	1	1	1	1	2	2	2	3	2	1	1	2	2	0	0	0	1	0	1	56	1
5505	5	55	2	2	1	0	3	0	1	2	2	3	2	1	1	2	2	1	1	0	1	1	1	56	1
5506	5	55	2	2	1	0	2	1	1	2	2	3	2	0	1	2	3	1	0	0	0	0	1	56	1
5508	5	55	2	2	1	0	2	0	1	2	1	1	2	1	1	1	2	1	1	0	1	1	1	56	1
5509	5	55	2	2	1	0	2	0	2	2	1	3	2	1	2	1	2	1	0	0	1	0	1	56	1
5510	5	55	2	2	1	0	3	0	1	1	2	3	2	0	1	2	3	0	0	0	1	0	1	56	1
5511	5	55	2	2	0	0	3	0	1	2	2	3	2	0	2	1	2	0	0	0	1	0	1	56	1
5513	5	55	2	1	1	1	3	0	1	2	2	3	2	0	1	2	2	0	0	0	1	0	1	56	1
5514	5	55	2	1	1	1	2	1	1	2	2	3	2	0	1	2	3	1	0	0	0	0	1	56	1
5519	5	55	2	1	0	0	3	0	1	2	2	3	2	1	2	1	2	0	1	0	0	1	1	56	1
5527	5	55	2	1	1	0	3	0	1	2	1	3	2	0	1	2	3	1	0	0	1	1	1	56	1
5528	5	55	2	1	1	0	2	1	1	2	2	3	2	0	1	2	2	0	0	0	0	0	1	56	1
5607	5	56	1	2	1	0	3	1	2	2	1	3	2	1	1	1	2	0	0	0	1	1	1	42	1
5612	5	56	1	2	1	0	3	1	2	2	1	3	2	1	2	2	3	1	1	0	1	0	1	42	1
5613	5	56	2	2	0	0	3	1	2	2	2	3	2	1	2	2	3	0	0	0	1	1	1	42	1
5616	5	56	2	2	0	0	3	1	1	2	2	3	2	1	2	2	2	1	0	0	1	1	1	42	1
5623	5	56	2	1	1	0	2	1	1	2	1	3	2	1	1	2	3	0	0	0	1	0	1	42	1
5702	5	57	1	1	1	0	3	1	1	2	1	2	2	0	1	2	2	1	0	0	1	1	1	48	1
5703	5	57	1	2	1	1	2	0	1	2	2	3	2	0	2	2	3	0	1	0	0	0	1	48	1
5704	5	57	2	2	0	0	3	1	1	2	1	3	2	1	1	2	2	0	0	0	0	0	0	48	1
5707	5	57	1	2	1	0	2	0	1	2	2	3	2	0	1	1	2	0	1	0	1	1	1	48	1
5710	5	57	1	2	1	0	2	0	1	2	2	3	2	0	1	2	3	0	1	0	1	1	1	48	1
5713	5	57	1	1	0	0	1	1	1	1	1	1	1	0	2	1	1	0	0	0	1	0	1	48	1
5715	5	57	1	1	0	0	2	0	1	2	2	3	2	1	1	1	3	1	0	0	1	1	1	48	1
5716	5	57	1	2	1	1	2	0	2	2	2	3	2	0	1	2	3	0	0	0	1	1	1	48	1
5717	5	57	1	2	1	1	3	1	1	2	2	3	2	1	1	2	2	0	0	0	1	1	1	48	1
5718	5	57	1	1	0	0	1	1	1	2	1	3	1	0	1	2	1	0	0	0	1	1	1	48	1
5720	5	57	1	2	0	0	3	1	1	2	2	3	2	1	1	2	2	0	0	0	1	0	1	48	1
5724	5	57	2	1	0	0	2	1	2	2	2	3	2	1	1	2	2	1	1	0	1	1	1	48	1
5738	5	57	1	1	0	0	2	1	1	2	1	3	2	0	1	2	1	0	1	0	1	1	1	48	1
5740	5	57	1	2	0	0	2	1	1	2	1	3	1	0	1	2	2	0	0	0	0	0	1	48	1
5804	5	58	1	1	0	0	3	0	1	2	2	2	2	0	1	2	2	0	0	0	1	0	1	56	1
5807	5	58	1	2	1	0	2	1	1	2	1	3	2	0	1	1	2	0	0	0	1	1	1	56	1
5810	5	58	1	2	1	0	2	1	1	2	1	2	1	0	1	2	2	1	1	0	1	0	1	56	1
5811	5	58	2	2	1	0	1	1	1	2	1	3	1	0	1	2	2	0	0	0	0	0	1	56	1
5815	5	58	1	2	0	0	2	0	1	2	1	2	2	0	1	2	1	0	0	0	1	1	1	56	1
5816	5	58	1	2	0	0	2	1	1	1	1	2	1	0	1	2	1	0	0	0	1	1	1	56	1
5818	5	58	2	2	1	0	1	1	1	1	1	3	1	0	1	3	2	1	0	0	1	1	1	56	1
5819	5	58	1	2	1	1	2	0	1	2	2	2	2	0	1	2	2	0	0	0	1	0	1	56	1
5820	5	58	1	2	1	0	3	0	1	2	1	2	2	1	1	1	3	0	0	0	1	1	1	56	1
5822	5	58	2	2	1	0	3	0	1	2	2	3	2	0	1	2	2	0	0	0	0	0	1	56	1
5823	5	58	1	1	0	0	2	0	1	2	2	2	2	1	1	2	2	1	1	0	1	1	1	56	1
5824	5	58	1	1	0	0	2	1	1	2	2	3	2	1	1	1	2	1	1	0	1	0	1	56	1
6103	6	61	3	2	1	1	3	0	2	2	1	3	2	0	1	2	2	1	0	0	1	1	1	21	3
6105	6	61	2	2	0	0	3	0	2	2	2	3	2	0	1	2	3	0	0	0	1	0	1	21	3
6106	6	61	3	1	0	0	3	0	1	2	1	3	2	0	1	1	3	1	0	0	1	0	1	21	3
6109	6	61	3	2	1	1	3	0	1	2	2	3	2	0	1	2	1	0	0	0	0	0	0	21	3
6110	6	61	2	1	1	0	3	0	1	2	1	1	2	1	1	2	3	0	0	0	1	0	1	21	3
6118	6	61	3	2	1	0	3	1	2	2	1	2	2	1	1	1	2	0	1	0	0	0	1	21	3
6120	6	61	3	1	0	0	2	0	1	2	1	3	2	0	1	1	2	0	0	0	1	1	1	21	3
6207	6	62	3	1	1	1	2	0	1	2	1	3	1	0	1	2	1	1	0	0	1	0	1	56	3
6209	6	62	3	1	1	0	3	0	2	2	2	3	2	0	1	2	2	1	1	0	1	1	1	56	3
6212	6	62	2	2	1	1	2	1	1	2	1	3	2	0	1	2	3	0	0	0	0	0	1	56	3
6214	6	62	2	1	0	0	3	0	2	2	2	2	2	0	1	1	3	0	0	0	0	0	1	56	3
6219	6	62	3	1	1	0	2	0	2	2	2	3	2	0	1	1	3	0	0	0	1	0	1	56	3
6220	6	62	2	2	1	0	3	0	1	2	1	2	2	0	1	1	2	0	1	0	1	0	1	56	3
6221	6	62	3	2	1	0	3	0	2	2	1	3	2	1	2	1	2	1	0	0	1	1	1	56	3
6223	6	62	3	1	0	0	2	1	1	2	2	2	2	1	1	2	3	0	0	0	1	0	1	56	3
6226	6	62	3	1	1	0	1	0	2	2	2	3	2	0	1	2	2	0	0	0	1	1	1	56	3
6302	6	63	2	1	1	0	2	1	1	2	1	3	2	0	1	2	2	1	1	0	1	1	1	48	3
6304	6	63	3	1	1	0	3	1	1	2	1	2	2	0	1	2	3	0	0	0	0	0	1	48	3
6305	6	63	2	1	1	0	3	1	1	2	2	3	2	1	1	1	2	0	0	0	0	0	1	48	3
6306	6	63	2	2	1	0	3	1	2	2	2	3	2	1	1	2	2	0	0	0	1	0	1	48	3
6307	6	63	2	2	1	0	3	1	1	2	1	3	2	0	1	2	1	0	0	0	0	0	1	48	3
6309	6	63	2	1	1	0	3	0	1	2	1	3	2	0	1	2	2	1	0	0	0	0	1	48	3
6311	6	63	3	1	1	1	2	0	2	2	1	3	1	0	1	2	2	1	0	0	1	0	1	48	3
6312	6	63	2	2	1	0	2	0	2	2	2	3	2	0	1	2	2	1	0	0	1	1	1	48	3
6315	6	63	2	2	1	0	2	1	1	2	2	3	2	1	1	1	2	1	0	0	1	1	1	48	3
6316	6	63	2	2	1	1	2	0	2	2	1	3	2	0	1	1	2	1	0	0	1	1	1	48	3
6317	6	63	2	1	0	0	2	0	1	2	1	3	2	0	1	2	2	0	0	0	1	1	1	48	3
6318	6	63	2	2	1	0	3	0	1	2	1	1	2	0	1	2	2	0	0	0	0	0	1	48	3
6321	6	63	2	2	0	0	1	1	2	2	1	1	2	0	1	3	2	0	0	0	0	1	1	48	3
6323	6	63	2	1	0	0	2	0	2	2	2	2	2	1	2	2	2	0	0	0	1	0	1	48	3
6327	6	63	2	2	1	0	3	0	1	2	2	3	2	0	1	2	3	0	0	0	0	0	1	48	3
6330	6	63	2	2	0	0	3	0	2	2	2	2	2	0	1	2	2	0	0	0	1	1	1	48	3
6335	6	63	3	2	1	1	3	0	1	2	1	2	2	1	1	1	2	1	0	0	1	1	1	48	3
15N01	1	5N	2	2	1	0	2	1	2	2	1	3	2	1	2	1	3	0	0	0	1	0	0	56	2
15N02	1	5N	2	2	0	0	1	0	2	2	2	2	2	0	1	1	3	0	0	0	1	1	1	56	2
15N03	1	5N	2	2	0	0	2	0	2	2	2	1	1	0	1	1	2	0	1	0	1	1	1	56	2
15N04	1	5N	2	2	1	0	2	0	2	1	1	2	2	0	2	3	2	0	0	0	1	1	1	56	2
15N05	1	5N	2	1	1	0	3	1	2	2	1	1	2	0	1	1	3	0	1	0	0	1	1	56	2
15N06	1	5N	2	1	0	0	1	0	2	2	2	2	2	0	1	1	3	0	1	0	1	0	1	56	2
15N08	1	5N	2	1	0	0	1	1	2	1	1	1	1	0	1	2	2	0	0	0	0	0	1	56	2
15N12	1	5N	2	1	0	0	1	2	2	2	2	3	2	9	2	1	3	0	0	0	0	1	1	56	2
15N13	1	5N	1	1	1	0	2	0	2	2	2	2	2	0	1	1	3	0	1	0	1	1	1	56	2
15N14	1	5N	2	1	1	0	2	1	2	2	2	3	1	0	1	1	3	1	1	0	1	1	1	56	2
15N15	1	5N	2	2	0	0	2	0	2	2	2	3	2	0	2	2	3	0	0	0	1	0	1	56	2
15Q01	1	5Q	2	1	0	0	2	1	2	2	2	3	2	1	1	1	3	0	0	0	1	0	1	88	2
15Q02	1	5Q	2	1	0	0	1	0	2	2	2	3	2	1	1	1	3	1	0	0	1	0	1	88	2
15Q03	1	5Q	2	1	0	0	2	1	1	1	2	1	2	0	1	1	2	0	1	0	1	1	1	88	2
15Q06	1	5Q	2	2	1	0	2	2	3	2	1	3	1	0	1	1	3	0	0	0	1	0	1	88	2
15Q08	1	5Q	2	2	0	0	2	0	2	1	1	1	1	0	1	1	1	0	1	0	0	0	1	88	2
15Q09	1	5Q	2	2	1	0	3	0	3	2	2	3	2	0	1	1	3	1	1	0	0	0	1	88	2
15Q11	1	5Q	2	2	0	0	2	1	2	2	2	2	2	0	1	2	3	1	0	0	0	0	1	88	2
15Q12	1	5Q	2	2	1	0	3	0	2	2	1	2	2	0	1	2	2	0	0	0	1	0	1	88	2
15Q13	1	5Q	2	2	1	0	2	0	3	2	1	3	2	0	1	1	3	0	1	0	0	1	1	88	2
15Q14	1	5Q	2	1	0	0	3	0	2	2	2	3	2	0	1	1	2	1	0	0	1	1	1	88	2
15Q15	1	5Q	2	2	0	0	2	0	2	2	2	2	2	0	1	1	3	0	0	0	1	1	1	88	2
15Q16	1	5Q	2	1	1	1	1	0	2	1	1	1	1	0	2	1	1	1	1	0	1	1	1	88	2
15Q17	1	5Q	2	2	0	0	2	0	3	1	1	1	1	0	1	1	3	0	0	0	1	1	1	88	2
15Q18	1	5Q	2	1	0	0	2	1	1	2	2	2	1	0	1	1	3	0	0	0	1	0	1	88	2
15Q19	1	5Q	2	1	1	0	3	0	2	1	1	1	2	0	1	1	3	0	1	0	0	0	1	88	2
15Q20	1	5Q	2	1	0	0	3	0	2	2	2	3	2	1	1	2	2	0	0	0	0	0	1	88	2
16N01	1	6N	2	2	1	0	3	1	3	2	2	3	1	0	2	2	2	0	1	0	1	0	1	88	2
16N02	1	6N	2	2	0	0	2	0	2	1	1	3	1	0	2	2	1	0	1	0	1	1	1	88	2
16N04	1	6N	2	2	0	0	2	0	3	2	1	1	2	0	1	1	3	1	0	0	1	1	1	88	2
16N12	1	6N	2	1	1	0	1	1	2	2	1	3	2	0	4	2	2	1	0	0	1	1	1	88	2
16N13	1	6N	2	1	0	0	2	0	2	1	1	1	1	0	4	1	1	1	1	0	1	1	1	88	2
16N18	1	6N	1	1	0	0	2	1	2	2	2	3	2	0	1	1	3	0	0	0	1	1	1	88	2
16N23	1	6N	2	2	1	0	2	1	2	1	1	1	1	0	2	2	3	1	1	0	1	1	1	88	2
16Q01	1	6Q	1	1	1	0	2	0	2	2	2	3	2	1	1	1	3	0	0	0	0	1	1	88	2
16Q02	1	6Q	2	1	0	0	2	0	2	1	1	1	2	0	1	2	1	0	0	0	0	0	0	88	2
16Q14	1	6Q	2	2	1	0	1	0	3	2	2	2	2	0	1	2	2	1	0	0	1	1	1	88	2
16Q15	1	6Q	2	1	0	0	2	1	2	1	1	2	2	1	1	1	3	0	0	0	1	0	1	88	2
16Q16	1	6Q	1	1	1	0	2	1	2	2	2	3	2	1	4	1	2	1	0	0	0	0	1	88	2
16Q20	1	6Q	2	2	0	0	3	0	2	2	2	3	2	0	1	1	2	0	0	0	1	1	1	88	2
31A18	3	1A	3	1	1	1	1	0	2	2	2	3	2	9	2	3	3	1	0	0	0	0	0	63	2
31A20	3	1A	3	2	1	0	3	0	2	2	1	3	2	0	3	2	3	0	0	0	0	0	1	63	2
31A21	3	1A	3	2	1	0	3	0	3	2	2	3	2	9	4	4	3	0	0	0	1	0	1	63	2
31A22	3	1A	2	2	0	0	2	0	2	1	1	3	1	0	1	2	2	1	0	0	1	0	1	63	2
31A23	3	1A	3	2	1	0	3	0	2	2	2	2	1	0	1	2	1	0	1	0	1	1	1	63	2
31A24	3	1A	2	1	0	0	3	1	2	2	2	3	1	0	1	2	3	1	1	0	1	1	1	63	2
31A25	3	1A	2	2	1	0	3	1	2	2	2	2	2	0	1	2	3	0	0	0	0	0	1	63	2
31A26	3	1A	3	2	1	0	2	2	2	2	1	3	2	9	2	2	2	0	1	0	1	0	1	63	2
31A27	3	1A	2	2	0	0	1	1	2	1	1	1	2	9	1	2	2	0	0	0	1	1	1	63	2
31A28	3	1A	3	2	1	0	3	0	2	2	1	2	2	0	3	2	2	0	1	0	1	1	1	63	2
31A29	3	1A	3	1	1	1	3	0	2	2	1	2	2	0	2	2	2	1	0	0	1	1	1	63	2
31A31	3	1A	2	2	1	0	3	2	2	2	1	3	1	0	1	2	3	0	0	0	1	1	1	63	2
31A32	3	1A	2	2	1	0	2	2	2	2	2	3	2	9	1	2	3	0	0	0	0	0	1	63	2
31A33	3	1A	3	1	0	0	3	0	1	1	1	1	1	0	2	1	1	0	1	1	1	1	1	63	2
31A35	3	1A	3	1	1	0	3	2	2	2	2	3	1	0	2	2	3	0	0	0	1	1	1	63	2
31A37	3	1A	3	1	0	0	3	0	2	2	2	2	2	0	1	2	1	1	1	0	1	1	1	63	2
31B13	3	1B	2	2	1	0	3	0	2	2	2	3	2	0	1	3	3	1	0	0	1	1	1	63	2
31B17	3	1B	3	1	0	0	3	1	2	1	1	1	1	0	1	1	2	1	1	0	1	1	1	63	2
31B18	3	1B	2	1	0	0	3	0	2	2	2	2	1	0	2	1	3	0	1	0	1	1	1	63	2
31B19	3	1B	3	1	1	0	2	0	2	2	2	2	2	0	1	2	3	0	1	0	1	1	1	63	2
31B20	3	1B	2	1	1	0	2	2	2	2	2	3	2	9	1	1	3	0	0	0	0	0	1	63	2
31B21	3	1B	2	2	1	0	3	0	2	2	2	2	2	0	3	2	3	0	1	0	1	0	1	63	2
31B22	3	1B	2	2	1	0	3	2	2	1	1	1	1	0	2	2	2	1	0	0	0	0	1	63	2
31B24	3	1B	3	2	1	0	2	0	2	1	2	2	1	0	2	2	1	0	0	0	1	1	1	63	2
31B29	3	1B	3	2	0	0	2	2	2	2	1	3	2	9	1	2	3	0	0	0	1	0	1	63	2
31B31	3	1B	3	2	1	0	3	0	2	2	2	2	2	0	2	2	3	0	1	0	0	0	1	63	2
31B33	3	1B	3	2	1	0	3	2	3	2	2	3	2	9	1	2	3	0	1	0	1	1	1	63	2
3KG117	3	3KG	3	2	1	0	3	0	2	2	1	2	2	9	2	2	2	0	0	0	1	1	1	56	1
3KG124	3	3KG	3	1	0	0	2	2	1	2	2	1	2	9	1	2	2	0	1	0	1	1	1	56	1
3KG130	3	3KG	3	1	0	0	2	0	1	2	2	3	2	0	1	4	3	0	0	0	1	1	1	56	1
3KG131	3	3KG	3	2	1	0	3	0	2	2	2	2	2	0	2	2	2	0	0	0	1	0	1	56	1
3KG134	3	3KG	3	2	1	1	3	2	3	2	1	3	1	0	3	2	3	0	0	0	1	1	1	56	1
3KG138	3	3KG	3	1	0	0	3	2	2	2	1	3	1	0	4	4	4	1	0	0	1	1	1	56	1
3KG226	3	3KG	3	2	1	1	3	0	2	2	2	2	2	0	2	2	2	0	1	0	0	0	1	56	1
3KG227	3	3KG	3	2	1	0	2	2	2	2	1	3	2	9	1	2	3	0	1	0	0	0	1	56	1
3KG229	3	3KG	3	2	1	0	3	0	2	2	2	2	2	0	2	2	2	0	0	0	1	1	1	56	1
3KG234	3	3KG	3	1	1	0	3	2	3	2	2	3	2	9	1	2	3	0	0	0	0	1	1	56	1
3KG313	3	3KG	3	1	0	0	2	2	2	1	1	1	1	0	2	1	2	1	0	0	1	1	1	48	1
3KG314	3	3KG	3	1	0	0	3	0	2	2	2	2	2	0	2	1	2	0	1	0	1	0	1	48	1
3KG317	3	3KG	3	2	1	1	3	2	3	1	1	3	2	9	1	2	3	0	1	0	1	1	1	48	1
3KG320	3	3KG	3	2	0	0	2	2	1	2	2	3	1	0	2	2	2	0	1	0	1	1	1	48	1
3KG321	3	3KG	3	2	1	0	3	0	2	2	1	1	1	0	1	2	2	1	0	0	0	0	1	48	1
3KG322	3	3KG	3	2	0	0	2	2	2	2	2	3	1	0	1	2	2	0	1	0	1	1	1	48	1
3KG326	3	3KG	3	1	1	0	2	2	1	2	2	3	2	9	1	1	3	0	1	0	1	1	1	48	1
3KG330	3	3KG	3	1	1	0	2	2	2	2	2	3	2	9	1	2	2	0	0	0	1	0	1	48	1
3KG331	3	3KG	2	2	0	0	3	0	2	2	1	2	2	0	2	2	2	0	0	0	0	1	1	48	1
3KG332	3	3KG	3	2	0	0	3	2	2	2	2	3	2	9	1	2	2	0	0	0	1	1	1	48	1
3KG334	3	3KG	2	2	0	0	3	0	2	2	2	2	2	0	1	2	2	1	1	0	1	1	1	48	1
3KG338	3	3KG	3	2	0	0	1	2	3	2	1	3	2	9	1	1	2	1	0	0	1	0	1	48	1
44B01	4	4B	2	1	0	0	2	0	1	2	1	2	2	0	1	2	3	0	0	0	1	0	1	48	1
44B02	4	4B	2	1	1	1	2	0	1	2	1	3	2	0	1	2	3	0	0	0	1	0	1	48	1
44B05	4	4B	2	1	0	0	3	1	2	2	2	2	2	0	1	2	3	0	1	0	1	0	1	48	1
44B06	4	4B	2	1	1	0	2	0	2	2	2	3	2	0	1	2	3	0	0	0	1	1	0	48	1
44B08	4	4B	2	1	0	0	2	0	1	2	1	2	2	0	1	2	3	0	1	0	1	1	1	48	1
44B09	4	4B	2	1	1	0	2	1	1	2	1	3	2	1	1	2	3	1	0	0	1	1	1	48	1
44B10	4	4B	2	2	1	0	3	1	2	2	1	2	2	0	1	2	2	0	0	0	1	1	1	48	1
44B11	4	4B	3	1	0	0	1	1	1	2	2	3	2	0	1	2	3	0	0	0	1	0	0	48	1
44B12	4	4B	2	1	1	0	2	1	1	2	2	2	2	0	1	2	2	1	1	0	1	0	1	48	1
44B13	4	4B	2	1	0	0	2	0	2	2	2	3	1	0	1	1	2	0	0	0	1	1	1	48	1
44B14	4	4B	2	1	0	0	3	1	1	2	1	3	2	0	1	2	2	1	0	0	1	1	1	48	1
44B15	4	4B	2	1	0	0	3	0	1	2	1	2	2	0	1	1	3	1	1	0	1	0	1	48	1
44B17	4	4B	2	1	0	0	2	0	2	2	1	2	2	0	1	2	2	0	0	0	1	1	1	48	1
44B18	4	4B	2	2	1	1	2	0	2	2	1	2	2	0	1	2	3	0	0	0	1	0	1	48	1
44B19	4	4B	2	2	1	0	3	1	2	2	2	2	2	0	1	3	3	1	0	0	0	0	1	48	1
44B20	4	4B	2	2	0	0	2	0	2	2	2	2	2	0	1	3	2	0	1	0	1	1	1	48	1
44B21	4	4B	2	2	1	0	3	0	2	2	1	2	2	0	1	3	3	1	0	0	1	0	1	48	1
44B22	4	4B	2	1	0	0	3	0	2	2	2	2	2	0	1	2	3	0	0	0	0	0	1	48	1
44B23	4	4B	2	1	1	0	2	1	2	2	2	2	2	0	1	2	3	0	0	0	1	0	1	48	1
44B24	4	4B	2	1	0	0	2	1	2	1	2	1	1	0	1	1	1	1	1	0	1	1	1	48	1
44B27	4	4B	2	1	0	0	3	0	1	2	2	3	2	0	1	2	3	0	0	0	0	0	1	48	1
44B30	4	4B	2	1	0	0	2	0	2	2	1	1	2	0	1	2	1	0	1	0	0	0	1	48	1
44B31	4	4B	2	2	1	0	3	0	2	2	2	3	2	1	1	2	2	0	0	0	1	1	1	48	1
44B32	4	4B	2	1	1	0	1	0	1	2	1	2	2	0	1	2	2	0	1	0	1	1	1	48	1
44B34	4	4B	2	1	1	0	1	0	2	2	2	3	2	0	1	2	3	0	1	0	1	1	1	48	1
44B35	4	4B	2	2	1	0	3	1	2	2	2	2	2	0	1	2	3	0	0	0	1	0	1	48	1
44B36	4	4B	2	2	0	0	3	1	1	2	2	2	2	0	1	2	1	0	0	0	1	1	1	48	1
44B37	4	4B	2	2	1	0	2	0	2	2	2	2	2	1	1	2	2	0	0	0	1	1	1	48	1
44B39	4	4B	2	2	0	0	3	0	2	2	1	2	2	0	1	2	3	0	0	0	1	1	1	48	1
44B41	4	4B	2	1	1	0	3	1	2	2	2	2	2	0	1	2	2	1	0	0	1	0	1	48	1
44B42	4	4B	2	2	1	0	3	0	2	2	1	3	2	0	1	2	3	0	0	0	1	0	1	48	1
44B44	4	4B	2	2	1	0	2	1	2	2	1	3	2	1	1	2	3	0	0	0	1	0	1	48	1
44B45	4	4B	2	2	0	0	3	0	1	2	2	2	2	0	1	2	3	0	0	0	1	1	1	48	1
44B46	4	4B	2	2	1	1	2	0	2	2	1	3	2	0	3	2	2	1	0	0	1	1	1	48	1
45B01	4	5B	2	2	1	0	2	0	2	2	1	2	2	0	1	1	2	1	1	0	1	1	1	48	1
45B02	4	5B	2	2	0	0	3	0	1	2	1	3	1	0	2	2	2	0	0	0	0	0	1	48	1
45B03	4	5B	2	1	0	0	3	0	1	2	1	2	2	0	1	2	2	1	0	0	1	1	1	48	1
45B05	4	5B	2	1	1	0	3	0	1	2	2	3	2	0	1	1	2	0	0	0	1	1	1	48	1
45B06	4	5B	2	2	1	0	3	0	1	2	2	2	2	0	1	1	1	0	0	0	1	1	1	48	1
45B07	4	5B	2	1	1	0	3	0	2	2	2	2	2	1	1	2	3	1	0	0	1	1	1	48	1
45B08	4	5B	2	1	1	0	3	0	2	2	2	3	2	1	1	2	2	0	0	0	1	0	1	48	1
45B09	4	5B	2	1	0	0	2	0	1	2	2	1	2	1	1	2	2	0	0	0	1	1	1	48	1
45B11	4	5B	2	2	0	0	3	1	1	2	1	3	2	1	1	1	2	1	0	0	1	1	0	48	1
45B12	4	5B	2	2	1	0	2	0	1	2	1	3	2	0	2	1	2	1	0	0	0	0	1	48	1
45B13	4	5B	2	1	0	0	1	1	2	2	2	3	2	0	1	1	2	0	1	0	1	1	1	48	1
45B14	4	5B	2	2	1	0	3	0	1	2	2	3	2	0	1	2	2	0	1	0	0	0	1	48	1
45B15	4	5B	2	1	0	0	2	0	3	2	1	3	2	0	1	1	2	0	0	0	1	1	1	48	1
45B16	4	5B	2	1	0	0	2	1	2	2	1	3	2	0	1	1	2	0	0	0	0	0	1	48	1
45B17	4	5B	2	1	0	0	2	1	1	2	2	3	2	1	1	2	2	0	0	0	0	1	1	48	1
45B18	4	5B	2	1	1	0	3	0	1	2	2	2	2	0	1	1	2	1	0	0	1	0	1	48	1
45R01	4	5R	2	1	0	0	2	1	1	2	1	1	2	1	1	2	2	0	0	0	1	1	1	48	1
45R02	4	5R	2	2	1	0	2	0	2	2	2	3	2	0	1	2	3	0	0	0	1	0	1	48	1
45R03	4	5R	2	2	1	1	2	0	2	2	1	2	1	0	1	2	1	1	0	0	1	0	1	48	1
45R04	4	5R	2	1	1	1	2	0	1	2	1	3	2	0	1	2	2	1	0	0	1	1	1	48	1
45R06	4	5R	2	1	0	0	3	0	1	2	1	2	2	0	1	2	2	1	1	0	1	1	1	48	1
45R07	4	5R	2	1	0	0	2	1	1	2	1	3	2	0	1	1	2	1	1	0	1	1	1	48	1
45R08	4	5R	2	1	0	0	2	1	1	2	2	2	2	0	1	1	2	0	0	0	1	1	1	48	1
45R09	4	5R	2	2	0	0	3	0	2	2	2	3	2	0	1	2	3	0	0	0	1	0	1	48	1
45R11	4	5R	2	2	1	0	2	1	2	2	2	3	2	0	1	2	2	0	0	0	1	1	1	48	1
45R14	4	5R	2	2	0	0	2	0	2	2	2	3	2	0	1	1	2	0	0	0	1	0	1	48	1
45R16	4	5R	2	2	0	0	3	0	1	2	1	2	2	0	1	2	2	1	0	0	1	0	1	48	1
45R18	4	5R	2	1	0	0	2	1	1	2	2	2	2	1	1	2	3	0	0	0	0	0	1	48	1
45R22	4	5R	2	2	1	0	3	0	2	2	1	3	2	0	2	2	2	1	0	0	1	1	1	48	1
45R23	4	5R	2	2	1	0	3	0	2	2	1	2	2	0	1	2	2	1	0	0	1	1	1	48	1
45R26	4	5R	2	2	1	0	2	0	2	2	2	3	2	0	1	2	2	0	0	0	1	1	1	48	1
45R27	4	5R	2	1	0	0	3	0	2	3	1	1	2	0	1	1	2	0	0	0	0	0	1	48	1
45R28	4	5R	1	2	1	0	2	0	1	2	2	2	2	0	1	2	3	1	0	0	1	0	1	48	1
46B01	4	6B	2	2	1	0	3	0	2	2	2	3	2	0	1	2	3	1	0	0	1	0	1	54	2
46B02	4	6B	2	2	1	0	3	0	2	2	2	2	2	0	1	2	1	0	0	0	1	1	1	54	2
46B03	4	6B	2	1	1	0	2	0	1	2	2	2	2	0	1	2	3	0	0	0	1	1	0	54	2
46B04	4	6B	2	2	1	0	3	0	2	2	2	3	2	0	1	1	3	0	0	0	1	0	1	54	2
46B05	4	6B	2	1	0	0	2	0	1	1	1	1	1	0	1	1	1	0	0	0	0	0	1	54	2
46B06	4	6B	2	1	0	0	2	1	2	2	2	2	2	1	1	2	3	0	0	0	1	1	1	54	2
46B07	4	6B	2	2	0	0	2	0	2	1	1	1	2	0	2	1	3	1	0	0	1	1	1	54	2
46B08	4	6B	2	1	1	0	2	0	1	2	1	1	2	0	1	2	2	0	0	0	1	1	1	54	2
46B09	4	6B	1	1	1	0	2	0	1	2	2	3	2	0	1	1	3	0	0	0	1	1	1	54	2
46B10	4	6B	2	1	1	0	2	0	1	2	1	2	1	0	1	2	3	1	0	0	0	0	1	54	2
46B11	4	6B	2	1	1	0	3	0	1	1	1	1	1	0	1	1	2	1	1	0	1	1	1	54	2
46B14	4	6B	2	1	1	0	2	0	1	2	1	2	2	1	1	2	2	1	0	0	1	1	1	54	2
46B15	4	6B	2	2	0	0	2	1	2	2	2	3	2	0	1	2	2	0	0	0	1	0	1	54	2
46B16	4	6B	2	2	0	0	3	0	1	2	1	2	2	0	1	2	2	0	1	0	1	1	1	54	2
46B17	4	6B	2	1	0	0	2	1	1	2	1	1	1	0	1	1	1	1	0	0	0	0	1	54	2
46B18	4	6B	2	1	1	0	3	0	1	2	1	2	2	1	1	2	1	1	0	0	1	1	1	54	2
46B19	4	6B	2	1	0	0	1	0	1	2	2	3	2	0	1	1	3	0	0	0	1	0	1	54	2
46B20	4	6B	2	1	0	0	2	0	1	2	1	2	2	0	1	2	3	0	0	0	0	0	1	54	2
46B21	4	6B	1	1	0	0	1	1	1	2	2	3	2	0	1	1	2	0	0	0	1	1	1	54	2
46B22	4	6B	2	1	0	0	2	0	1	2	2	2	2	0	1	2	3	0	0	0	1	1	1	54	2
46B25	4	6B	2	2	1	0	3	0	2	2	2	2	2	0	1	2	3	0	1	0	0	0	1	54	2
46B26	4	6B	2	1	0	0	2	0	1	2	2	3	2	0	1	1	3	1	0	0	1	1	1	54	2
46B27	4	6B	2	2	1	0	3	0	2	2	2	2	2	0	1	2	3	0	0	0	1	1	1	54	2
46B30	4	6B	2	2	0	0	2	1	2	2	2	3	2	1	1	2	3	0	1	0	1	0	1	54	2
46B31	4	6B	2	2	1	0	3	0	1	2	2	2	2	0	1	2	2	0	0	0	1	0	1	54	2
46B32	4	6B	2	2	0	0	3	1	1	2	1	2	2	1	1	2	2	0	0	0	1	0	1	54	2
46R02	4	6R	2	2	0	0	3	0	2	2	2	2	2	1	1	2	3	0	0	0	0	0	1	48	2
46R03	4	6R	1	1	0	0	2	0	1	2	2	2	2	0	1	2	2	0	1	0	1	0	1	48	2
46R05	4	6R	2	1	0	0	2	0	1	2	1	2	2	0	1	2	2	0	0	0	0	0	1	48	2
46R09	4	6R	2	1	0	0	2	1	1	2	2	3	2	1	2	2	2	0	0	0	0	0	1	48	2
46R11	4	6R	2	1	1	0	3	0	1	2	2	2	2	0	1	2	2	1	1	0	1	1	1	48	2
46R12	4	6R	2	1	1	0	2	1	1	2	2	3	2	0	1	2	3	1	1	0	1	0	1	48	2
46R13	4	6R	2	1	1	0	2	0	1	2	1	2	2	0	1	1	3	0	0	0	0	0	1	48	2
46R14	4	6R	1	1	0	0	3	1	1	2	1	3	2	0	1	2	3	1	0	0	1	1	1	48	2
46R15	4	6R	1	2	0	0	2	1	1	2	2	2	2	0	1	2	3	0	0	0	0	0	0	48	2
46R18	4	6R	2	1	0	0	2	0	1	2	1	3	2	0	1	2	3	0	1	0	0	0	1	48	2
46R21	4	6R	2	1	1	0	3	1	1	2	2	2	2	1	1	2	3	0	0	0	1	0	1	48	2
46R23	4	6R	2	2	0	0	2	0	2	2	1	2	2	0	1	2	2	1	0	0	1	1	1	48	2
46R24	4	6R	2	2	1	0	3	0	2	2	1	2	1	0	1	2	2	1	0	0	1	1	1	48	2
46R25	4	6R	2	2	1	0	3	0	2	2	2	2	2	0	2	2	2	1	1	0	1	1	1	48	2
46R27	4	6R	2	2	1	0	3	1	1	2	1	1	2	0	1	1	2	1	0	0	1	0	1	48	2
46R31	4	6R	2	2	1	0	2	0	1	2	1	1	2	0	1	2	1	0	1	0	0	0	1	48	2
46R32	4	6R	2	2	1	1	3	0	2	2	2	3	2	0	2	2	2	0	0	0	0	0	0	48	2
46R33	4	6R	2	2	1	0	2	0	1	2	1	2	2	1	1	2	3	1	1	0	1	1	1	48	2
46R34	4	6R	1	2	1	0	2	0	2	2	2	3	2	1	1	2	2	1	0	0	1	0	1	48	2
47B01	4	7B	1	2	1	0	2	0	2	2	2	3	2	0	1	2	3	1	0	0	1	0	1	48	1
47B02	4	7B	1	2	0	0	1	0	1	2	1	3	2	0	2	2	2	0	0	0	1	0	1	48	1
47B07	4	7B	1	2	1	0	2	1	1	2	2	3	2	0	1	1	2	1	1	0	1	1	1	48	1
47B08	4	7B	2	1	0	0	2	0	1	2	2	3	2	1	2	2	3	0	1	0	1	0	1	48	1
47B11	4	7B	1	2	1	0	2	1	1	2	2	3	2	1	2	1	2	1	1	0	1	1	1	48	1
47B13	4	7B	2	2	1	0	2	0	1	2	1	3	2	0	1	2	3	0	0	0	1	0	1	48	1
47B14	4	7B	2	2	0	0	2	1	1	2	1	3	2	1	1	1	2	1	0	0	1	1	1	48	1
47B15	4	7B	1	2	0	0	2	1	1	2	2	3	2	0	2	1	2	0	0	0	1	0	1	48	1
47B16	4	7B	1	2	1	0	2	1	1	2	1	3	2	0	1	2	2	0	0	0	1	0	1	48	1
47B20	4	7B	1	2	0	0	2	0	1	2	2	3	2	0	2	2	2	0	0	0	0	0	1	48	1
47B21	4	7B	2	1	0	0	2	0	1	2	1	3	2	1	1	2	2	0	1	0	1	1	1	48	1
47B22	4	7B	2	1	0	0	2	0	1	2	2	3	2	0	2	1	3	0	0	0	0	1	1	48	1
47B23	4	7B	2	2	0	0	1	0	1	2	2	3	2	0	3	2	2	1	0	0	1	1	1	48	1
47B24	4	7B	1	2	0	0	2	0	1	2	1	3	2	0	2	2	2	1	1	0	1	1	1	48	1
47B32	4	7B	1	2	1	0	2	1	1	2	2	3	2	0	1	2	3	1	1	0	1	0	1	48	1
47B33	4	7B	1	2	1	0	2	0	1	2	2	3	2	1	2	2	3	0	0	0	1	0	1	48	1
47R04	4	7R	2	2	0	0	2	0	1	2	1	2	1	0	1	1	2	0	1	0	1	0	1	48	1
47R05	4	7R	2	2	0	0	2	0	1	2	2	3	2	0	1	2	2	0	0	0	0	0	1	48	1
47R06	4	7R	2	2	1	0	2	1	1	2	1	2	2	0	2	2	3	1	0	0	1	1	1	48	1
47R08	4	7R	2	2	1	0	2	0	2	2	2	3	2	1	1	2	3	0	0	0	0	1	1	48	1
47R11	4	7R	2	1	0	0	2	0	1	2	1	2	2	0	1	2	2	1	0	0	1	0	1	48	1
47R20	4	7R	1	1	1	0	2	0	2	2	1	2	2	0	2	3	3	0	0	0	0	1	1	48	1
47R21	4	7R	1	2	0	0	2	0	2	2	1	2	1	0	1	2	1	0	0	0	0	1	1	48	1
47R24	4	7R	2	1	0	0	2	1	1	1	1	2	2	1	1	1	2	0	0	0	1	1	1	48	1
47R25	4	7R	2	1	1	0	2	0	1	2	2	3	2	0	1	2	2	0	0	0	1	1	1	48	1
47R26	4	7R	1	2	0	0	2	0	1	2	2	2	1	0	1	2	1	1	0	0	1	0	1	48	1
47R27	4	7R	1	2	0	0	2	0	1	2	2	3	2	1	1	2	2	1	0	0	1	0	1	48	1
47R28	4	7R	2	2	0	0	2	1	1	2	2	2	2	1	1	2	2	1	1	0	1	1	1	48	1
47R31	4	7R	2	2	0	0	2	1	1	2	2	3	2	0	1	2	2	0	1	0	1	1	1	48	1
4KG319	4	4KG	3	1	0	0	3	1	1	2	2	3	2	1	1	2	3	0	1	0	1	0	1	48	2
5KG104	5	5KG	3	2	1	0	3	1	1	2	1	3	2	1	4	4	4	1	0	0	1	1	1	48	2
5KG108	5	5KG	3	1	1	0	3	0	1	2	2	3	2	9	4	4	4	0	0	0	0	1	1	48	2
5KG117	5	5KG	3	1	1	0	2	0	1	2	2	3	2	0	4	4	4	0	1	0	0	1	1	48	2
5KG127	5	5KG	3	2	1	1	3	0	2	2	2	3	2	0	4	4	4	0	0	0	1	0	0	48	2
5KG130	5	5KG	3	1	1	0	2	0	1	2	2	3	2	0	4	4	4	0	0	0	1	0	1	48	2
5KG134	5	5KG	3	2	1	0	3	1	2	2	2	3	2	9	4	4	4	0	0	0	0	0	0	48	2
5KG202	5	5KG	3	2	0	0	1	0	2	2	2	3	2	0	1	4	2	0	0	0	1	0	1	48	2
5KG205	5	5KG	3	2	1	0	3	0	1	2	1	3	2	1	4	4	4	0	1	0	1	1	1	48	2
5KG208	5	5KG	3	2	1	0	2	2	1	2	2	3	2	0	4	4	4	0	1	0	1	0	1	48	2
5KG210	5	5KG	3	1	1	0	2	0	1	2	2	3	1	0	4	4	4	0	0	0	1	0	1	48	2
5KG213	5	5KG	3	1	0	0	3	0	1	2	2	3	2	1	4	4	4	0	0	0	1	0	1	48	2
5KG217	5	5KG	3	2	1	0	3	0	3	2	2	3	2	0	4	4	4	0	0	0	1	1	1	48	2
5KG218	5	5KG	3	1	1	0	3	0	2	2	1	3	2	1	4	4	4	0	0	0	1	1	1	48	2
5KG220	5	5KG	3	2	1	0	3	0	2	2	1	3	2	0	4	4	4	1	0	0	1	1	1	48	2
5KG227	5	5KG	3	2	1	0	3	0	2	2	1	3	2	1	4	4	4	0	0	0	1	0	1	48	2
5KG301	5	5KG	3	1	1	1	3	0	3	2	2	3	2	0	1	2	1	0	0	0	1	0	1	48	1
5KG304	5	5KG	3	1	0	0	3	0	1	2	1	2	2	0	4	4	3	0	0	0	0	0	1	48	1
5KG311	5	5KG	3	2	1	0	3	0	2	2	2	3	2	0	1	2	3	1	0	0	1	1	0	48	1
5KG312	5	5KG	3	2	1	0	2	0	2	2	2	3	2	1	1	2	2	0	0	0	1	1	1	48	1
5KG315	5	5KG	2	1	0	0	3	1	2	2	2	3	2	0	1	2	2	0	1	0	1	0	1	48	1
5KG316	5	5KG	3	1	0	0	2	1	1	3	1	3	2	1	1	1	2	0	0	0	1	0	1	48	1
5KG317	5	5KG	3	2	0	0	3	0	2	2	2	3	2	0	1	2	2	0	0	0	0	0	1	48	1
5KG320	5	5KG	3	1	0	0	2	0	2	2	2	3	2	1	1	1	2	0	0	0	1	0	1	48	1
6KG102	6	6KG	3	2	1	0	2	2	1	2	2	3	2	9	4	4	3	0	0	0	1	0	1	48	3
6KG103	6	6KG	3	1	0	0	3	2	1	2	2	3	2	0	1	2	3	0	0	0	0	0	1	48	3
6KG104	6	6KG	3	1	1	0	3	0	1	2	2	3	2	0	1	1	2	0	0	0	1	0	1	48	3
6KG105	6	6KG	3	2	1	0	3	2	1	2	1	3	2	9	4	4	2	1	1	0	1	1	1	48	3
6KG106	6	6KG	3	2	1	0	3	2	1	2	1	1	2	9	4	4	2	0	0	0	1	1	1	48	3
6KG107	6	6KG	3	1	1	0	3	2	1	2	2	3	2	9	4	4	2	0	0	0	1	1	1	48	3
6KG110	6	6KG	3	1	1	0	3	2	1	2	1	3	2	9	4	4	2	0	0	0	1	0	1	48	3
6KG111	6	6KG	3	2	1	0	3	2	1	2	1	3	2	9	4	4	3	0	0	0	1	1	1	48	3
6KG119	6	6KG	3	2	1	0	3	1	2	2	1	2	2	0	4	4	4	1	0	0	1	1	1	48	3
6KG202	6	6KG	3	1	1	0	3	2	2	2	1	3	2	9	4	4	2	0	0	0	0	0	0	48	3
6KG203	6	6KG	3	1	1	0	3	2	1	2	1	3	2	9	4	4	2	0	0	0	1	1	1	48	3
6KG204	6	6KG	3	2	0	0	3	2	1	2	2	3	2	9	4	4	3	0	0	0	1	0	1	48	3
6KG206	6	6KG	3	1	1	0	3	2	1	2	2	1	2	9	4	4	2	0	1	0	1	1	1	48	3
6KG207	6	6KG	3	1	1	0	2	0	1	2	1	3	1	0	4	4	2	1	0	0	1	0	1	48	3
6KG208	6	6KG	3	1	1	1	3	0	1	2	1	3	2	9	4	4	4	0	0	0	1	0	1	48	3
6KG209	6	6KG	3	2	1	1	2	0	1	2	1	1	2	9	4	4	1	0	1	0	0	0	1	48	3
6KG218	6	6KG	3	1	1	0	2	0	1	2	1	3	2	9	2	1	3	0	0	0	0	0	1	48	3
6KG301	6	6KG	3	1	1	0	2	1	2	2	2	3	2	1	1	2	2	0	0	0	1	0	1	48	3
6KG303	6	6KG	3	1	1	0	3	1	1	2	2	3	2	0	1	2	3	0	0	0	0	0	1	48	3
6KG304	6	6KG	3	1	1	0	3	1	1	2	2	3	2	0	1	2	1	0	0	0	1	1	1	48	3
6KG305	6	6KG	3	2	1	0	2	0	1	2	2	3	2	0	1	2	3	0	0	0	0	0	1	48	3
6KG306	6	6KG	3	2	1	0	2	0	1	2	1	1	2	0	1	1	1	0	0	0	0	0	1	48	3
6KG307	6	6KG	3	2	1	0	2	2	1	2	2	3	2	1	1	2	3	1	0	0	1	0	1	48	3
6KG314	6	6KG	3	1	0	0	2	1	1	2	1	3	9	9	4	4	4	0	0	0	1	1	1	48	3
6KG316	6	6KG	3	1	1	0	3	1	1	2	1	2	2	0	1	2	2	0	0	0	1	1	1	48	3
6KG317	6	6KG	3	1	0	0	3	1	1	2	2	3	2	0	1	2	3	0	0	0	0	0	0	48	3
